# Supplementary material for: Tris(3,5-dimethyl-1H-pyrazole-κN 2)(pyridine-2,6-dicarboxyl­ato-κ3 O 2,N,O 6)cobalt(II) monohydrate
Source: Acta Crystallogr Sect E Struct Rep Online. 2009 Mar 28;65(Pt 4):m449. doi: 10.1107/S1600536809010538 (PMC2969004; doi:10.1107/S1600536809010538)
Supplement: Supplementary file 1 [file e-65-0m449-sup1.cif]

##############################################################################
###                                                                        ###
###        Electronic paper (Acta Crystallographica Section E)             ###
###                                                                        ###
##############################################################################
#                                                                            #
# This CIF contains the data in a paper accepted for publication in Acta     #
# Crystallographica Section E. It conforms to the requirements of Notes      #
# for Authors for Section E, and has been peer reviewed under the auspices   #
# of the IUCr Commission on Journals.                                        #
#                                                                            #
# Full details of the Crystallographic Information File format               #
# are given in the paper "The Crystallographic Information File (CIF):       #
# a New Standard Archive File for Crystallography" by S. R. Hall, F. H.      #
# Allen and I. D. Brown [Acta Cryst. (1991), A47, 655-685].                  #
#                                                                            #
# The current version of the core CIF dictionary is obtainable from          #
# ftp://ftp.iucr.org/pub/cif_core.dic. The current version number is 2.4.    #
#                                                                            #
# Software is freely available for graphical display of the structure(s) in  #
# this CIF.  For information consult the CIF home page http://www.iucr.org/  #
# cif/home.html                                                              #
#                                                                            #
# This file may be used for bona fide research purposes within the           #
# scientific community so long as proper attribution is given to the journal # 
# article from which it was obtained.                                        #
#                                                                            #
##############################################################################
                                             
data_global
_audit_creation_method     SHELXL-97
_journal_date_recd_electronic     2009-02-16
_journal_date_accepted     2009-03-23
_journal_name_full     'Acta Crystallographica, Section E'
_journal_year     2009
_journal_volume     65
_journal_issue      4
_journal_page_first     m449
_journal_page_last     m449
_journal_paper_category     QM
_journal_coeditor_code     BQ2127
_publ_contact_author_name     'Yu, Zhe-Yin'
_publ_contact_author_address
; Department of Chemistry
  College of Science
  Shanghai University
  Shanghai 200444
  P.R.China
;
_publ_contact_author_email     yuzheyin@shu.edu.cn
_publ_contact_author_fax     '86 21 66132797'
_publ_contact_author_phone     '86 21 66135108'
_publ_section_title
;\
Tris(3,5-dimethyl-1<i>H</i>-pyrazole-\k<i>N</i>^2^)(pyridine-2,6-dicarboxylato-\
\k^3^<i>O</i>^2^,<i>N</i>,<i>O</i>^6^)cobalt(II) monohydrate
;
loop_
    _publ_author_name
    _publ_author_footnote
    _publ_author_address
    'Kun-Hua Lin' .
; Department of Chemistry
  College of Science
  Shanghai University
  Shanghai 200444
  People's Republic of China
;
    'Zhe-Yin Yu' .
; Department of Chemistry
  College of Science
  Shanghai University
  Shanghai 200444
  People's Republic of China
;
    'Yan-Hua Zhong' .
; Department of Chemistry
  College of Science
  Shanghai University
  Shanghai 200444
  People's Republic of China
;
    'Min Shao' .
; Instrumental Analysis and Research Center
  Shanghai University
  Shanghai 200444
  People's Republic of China
;
data_I
_audit_creation_method     SHELXL-97
_chemical_name_systematic
;
Tris(3,5-dimethyl-1<i>H</i>-pyrazole-\k<i>N</i>^2^)(pyridine-2,6-
dicarboxylato-\k^3^<i>O</i>^2^,<i>N</i>,<i>O</i>^6^)cobalt(II) monohydrate
;
_chemical_name_common     ?
_chemical_formula_moiety     'C22 H27 Co N7 O4, H2 O'
_chemical_formula_sum     'C22 H29 Co N7 O5'
_chemical_formula_iupac     '[Co (C7 H3 N O4) (C5 H8 N2)3], H2 O'
_chemical_formula_weight     530.45
_chemical_melting_point     ?
_symmetry_cell_setting     Triclinic
_symmetry_space_group_name_H-M     'P -1'
_symmetry_space_group_name_Hall     '-P 1'
loop_
    _symmetry_equiv_pos_as_xyz
    'x, y, z'
    '-x, -y, -z'
_cell_length_a     8.4220(8)
_cell_length_b     11.9936(12)
_cell_length_c     13.1418(13)
_cell_angle_alpha     75.1290(10)
_cell_angle_beta     84.7720(10)
_cell_angle_gamma     70.0940(10)
_cell_volume     1206.3(2)
_cell_formula_units_Z     2
_cell_measurement_reflns_used     4060
_cell_measurement_theta_min     2.73
_cell_measurement_theta_max     27.47
_cell_measurement_temperature     296(2)
_exptl_crystal_description     block
_exptl_crystal_colour     pink
_exptl_crystal_size_max     0.30
_exptl_crystal_size_mid     0.30
_exptl_crystal_size_min     0.25
_exptl_crystal_density_diffrn     1.460
_exptl_crystal_density_meas     ?
_exptl_crystal_density_method     'not measured'
_exptl_crystal_F_000     554
_exptl_absorpt_coefficient_mu     0.759
_exptl_absorpt_correction_type     multi-scan
_exptl_absorpt_process_details     '(SADABS; Sheldrick, 1996)'
_exptl_absorpt_correction_T_min     0.8042
_exptl_absorpt_correction_T_max     0.8328
_exptl_special_details
;
;
_diffrn_ambient_temperature     296(2)
_diffrn_radiation_type     MoK\a
_diffrn_radiation_wavelength     0.71073
_diffrn_radiation_source     'fine-focus sealed tube'
_diffrn_radiation_monochromator     graphite
_diffrn_measurement_device_type     'Bruker SMART CCD area-detector'
_diffrn_measurement_method     '\f and \w'
_diffrn_detector_area_resol_mean     ?
_diffrn_reflns_number     6298
_diffrn_reflns_av_R_equivalents     0.0140
_diffrn_reflns_av_sigmaI/netI     0.0249
_diffrn_reflns_theta_min     2.14
_diffrn_reflns_theta_max     25.05
_diffrn_reflns_theta_full     25.05
_diffrn_measured_fraction_theta_max     0.981
_diffrn_measured_fraction_theta_full     0.981
_diffrn_reflns_limit_h_min     -10
_diffrn_reflns_limit_h_max     9
_diffrn_reflns_limit_k_min     -14
_diffrn_reflns_limit_k_max     14
_diffrn_reflns_limit_l_min     -13
_diffrn_reflns_limit_l_max     15
_diffrn_standards_number     ?
_diffrn_standards_interval_count     ?
_diffrn_standards_interval_time     ?
_diffrn_standards_decay_%     ?
_refine_special_details
;
Refinement of <i>F</i>^2^ against ALL reflections. The weighted <i>R</i>-factor
<i>wR</i> and
goodness of fit <i>S</i> are based on <i>F</i>^2^, conventional
<i>R</i>-factors <i>R</i> are based
on <i>F</i>, with <i>F</i> set to zero for negative <i>F</i>^2^. The threshold
expression of
<i>F</i>^2^ > \s(<i>F</i>^2^) is used only for calculating <i>R</i>-factors(gt)
<i>etc</i>. and is
not relevant to the choice of reflections for refinement. <i>R</i>-factors
based
on <i>F</i>^2^ are statistically about twice as large as those based on
<i>F</i>, and <i>R</i>-
factors based on ALL data will be even larger.
;
_reflns_number_total     4183
_reflns_number_gt     3769
_reflns_threshold_expression     I>2\s(I)
_refine_ls_structure_factor_coef     Fsqd
_refine_ls_matrix_type     full
_refine_ls_R_factor_all     0.0335
_refine_ls_R_factor_gt     0.0297
_refine_ls_wR_factor_gt     0.0750
_refine_ls_wR_factor_ref     0.0774
_refine_ls_goodness_of_fit_ref     1.026
_refine_ls_restrained_S_all     1.026
_refine_ls_number_reflns     4183
_refine_ls_number_parameters     331
_refine_ls_number_restraints     2
_refine_ls_hydrogen_treatment     mixed
_refine_ls_weighting_scheme     calc
_refine_ls_weighting_details
         'calc w=1/[\s^2^(Fo^2^)+(0.0334P)^2^+0.7243P] where P=(Fo^2^+2Fc^2^)/3'
_atom_sites_solution_hydrogens     geom
_atom_sites_solution_primary     direct
_atom_sites_solution_secondary     difmap
_refine_ls_shift/su_max     0.002
_refine_ls_shift/su_mean     0.000
_refine_diff_density_max     0.250
_refine_diff_density_min     -0.245
_refine_ls_extinction_method     'SHELXL97 (Sheldrick, 2008)'
_refine_ls_extinction_coef     0.0176(11)
_refine_ls_extinction_expression
                                  'Fc^*^=kFc[1+0.001xFc^2^\l^3^/sin(2\q)]^-1/4^'
loop_
    _atom_type_symbol
    _atom_type_description
    _atom_type_scat_dispersion_real
    _atom_type_scat_dispersion_imag
    _atom_type_scat_source
    'C' 'C' 0.0033 0.0016
                         'International Tables Vol C Tables 4.2.6.8 and 6.1.1.4'
    'H' 'H' 0.0000 0.0000
                         'International Tables Vol C Tables 4.2.6.8 and 6.1.1.4'
    'Co' 'Co' 0.3494 0.9721
                         'International Tables Vol C Tables 4.2.6.8 and 6.1.1.4'
    'N' 'N' 0.0061 0.0033
                         'International Tables Vol C Tables 4.2.6.8 and 6.1.1.4'
    'O' 'O' 0.0106 0.0060
                         'International Tables Vol C Tables 4.2.6.8 and 6.1.1.4'
_computing_data_collection     'SMART (Bruker, 2000)'
_computing_cell_refinement     'SAINT (Bruker, 2000)'
_computing_data_reduction     'SAINT (Bruker, 2000)'
_computing_structure_solution     'SHELXS97 (Sheldrick, 2008)'
_computing_structure_refinement     'SHELXL97 (Sheldrick, 2008)'
_computing_molecular_graphics     'SHELXTL (Sheldrick, 2008)'
_computing_publication_material     'SHELXTL (Sheldrick, 2008)'
loop_
    _atom_site_type_symbol
    _atom_site_label
    _atom_site_fract_x
    _atom_site_fract_y
    _atom_site_fract_z
    _atom_site_U_iso_or_equiv
    _atom_site_adp_type
    _atom_site_calc_flag
    _atom_site_refinement_flags
    _atom_site_occupancy
    _atom_site_disorder_assembly
    _atom_site_disorder_group
    Co Co1 0.33263(3) 0.28250(2) 0.246751(19) 0.02818(10) Uani d . 1 . .
    C C1 0.5981(2) 0.24913(18) 0.39330(15) 0.0295(4) Uani d . 1 . .
    C C2 0.6852(3) 0.2085(2) 0.48700(17) 0.0392(5) Uani d . 1 . .
    H H2 0.7859 0.2228 0.4914 0.047 Uiso calc R 1 . .
    C C3 0.6195(3) 0.1461(2) 0.57368(17) 0.0457(6) Uani d . 1 . .
    H H3 0.6770 0.1171 0.6373 0.055 Uiso calc R 1 . .
    C C4 0.4680(3) 0.1260(2) 0.56719(17) 0.0398(5) Uani d . 1 . .
    H H4 0.4220 0.0853 0.6259 0.048 Uiso calc R 1 . .
    C C5 0.3884(3) 0.16841(17) 0.47115(15) 0.0308(4) Uani d . 1 . .
    C C6 0.6491(2) 0.31692(18) 0.28856(16) 0.0310(4) Uani d . 1 . .
    C C7 0.2218(3) 0.15601(18) 0.44770(17) 0.0339(5) Uani d . 1 . .
    C C8 0.7310(3) -0.0243(2) 0.15919(17) 0.0369(5) Uani d . 1 . .
    C C9 0.5995(3) -0.0532(2) 0.13323(17) 0.0400(5) Uani d . 1 . .
    H H9 0.6068 -0.1179 0.1042 0.048 Uiso calc R 1 . .
    C C10 0.4521(3) 0.03249(19) 0.15849(15) 0.0330(4) Uani d . 1 . .
    C C11 0.2751(3) 0.0397(2) 0.14480(18) 0.0418(5) Uani d . 1 . .
    H H11A 0.2067 0.0675 0.2017 0.063 Uiso calc R 1 . .
    H H11B 0.2726 -0.0397 0.1446 0.063 Uiso calc R 1 . .
    H H11C 0.2318 0.0960 0.0792 0.063 Uiso calc R 1 . .
    C C12 0.9178(3) -0.0810(2) 0.1495(2) 0.0549(7) Uani d . 1 . .
    H H12A 0.9611 -0.0264 0.0971 0.082 Uiso calc R 1 . .
    H H12B 0.9424 -0.1565 0.1292 0.082 Uiso calc R 1 . .
    H H12C 0.9699 -0.0965 0.2160 0.082 Uiso calc R 1 . .
    C C13 0.2400(2) 0.34373(19) 0.00957(15) 0.0327(4) Uani d . 1 . .
    C C14 0.1089(3) 0.3533(2) -0.05258(16) 0.0361(5) Uani d . 1 . .
    H H14 0.1106 0.3631 -0.1252 0.043 Uiso calc R 1 . .
    C C15 -0.0231(3) 0.34544(19) 0.01417(16) 0.0340(5) Uani d . 1 . .
    C C16 -0.1946(3) 0.3455(3) -0.0043(2) 0.0491(6) Uani d . 1 . .
    H H16A -0.1863 0.2693 -0.0190 0.074 Uiso calc R 1 . .
    H H16B -0.2450 0.4114 -0.0632 0.074 Uiso calc R 1 . .
    H H16C -0.2632 0.3558 0.0572 0.074 Uiso calc R 1 . .
    C C17 0.4138(3) 0.3448(3) -0.02341(18) 0.0479(6) Uani d . 1 . .
    H H17A 0.4612 0.3677 0.0286 0.072 Uiso calc R 1 . .
    H H17B 0.4089 0.4027 -0.0899 0.072 Uiso calc R 1 . .
    H H17C 0.4832 0.2649 -0.0302 0.072 Uiso calc R 1 . .
    C C18 -0.0812(3) 0.5490(2) 0.36524(17) 0.0381(5) Uani d . 1 . .
    C C19 0.0209(3) 0.6189(2) 0.35379(19) 0.0439(5) Uani d . 1 . .
    H H19 -0.0057 0.6941 0.3704 0.053 Uiso calc R 1 . .
    C C20 0.1734(3) 0.5549(2) 0.31215(17) 0.0375(5) Uani d . 1 . .
    C C21 0.3282(3) 0.5905(2) 0.2884(2) 0.0546(6) Uani d . 1 . .
    H H21A 0.3927 0.5666 0.3516 0.082 Uiso calc R 1 . .
    H H21B 0.2966 0.6774 0.2615 0.082 Uiso calc R 1 . .
    H H21C 0.3950 0.5504 0.2368 0.082 Uiso calc R 1 . .
    C C22 -0.2576(3) 0.5668(3) 0.4048(2) 0.0580(7) Uani d . 1 . .
    H H22A -0.3351 0.6281 0.3534 0.087 Uiso calc R 1 . .
    H H22B -0.2709 0.5926 0.4694 0.087 Uiso calc R 1 . .
    H H22C -0.2804 0.4913 0.4172 0.087 Uiso calc R 1 . .
    N N1 0.45453(19) 0.22688(14) 0.38745(12) 0.0272(3) Uani d . 1 . .
    N N2 0.4898(2) 0.11200(15) 0.19911(13) 0.0322(4) Uani d . 1 . .
    N N3 0.6621(2) 0.07452(16) 0.19804(14) 0.0342(4) Uani d . 1 . .
    H H3A 0.7201 0.1105 0.2200 0.041 Uiso calc R 1 . .
    N N4 0.1920(2) 0.33111(15) 0.11058(13) 0.0309(4) Uani d . 1 . .
    N N5 0.0297(2) 0.33282(16) 0.11091(13) 0.0316(4) Uani d . 1 . .
    H H5 -0.0318 0.3265 0.1666 0.038 Uiso calc R 1 . .
    N N6 0.1671(2) 0.45011(15) 0.29795(13) 0.0330(4) Uani d . 1 . .
    N N7 0.0095(2) 0.44975(16) 0.33138(13) 0.0343(4) Uani d . 1 . .
    H H7 -0.0280 0.3916 0.3308 0.041 Uiso calc R 1 . .
    O O1 0.55090(18) 0.33974(14) 0.21281(11) 0.0362(3) Uani d . 1 . .
    O O2 0.77947(18) 0.34440(15) 0.28302(12) 0.0418(4) Uani d . 1 . .
    O O3 0.18031(17) 0.18992(13) 0.35129(11) 0.0353(3) Uani d . 1 . .
    O O4 0.1395(2) 0.11702(16) 0.52179(13) 0.0552(5) Uani d . 1 . .
    O O1W 0.0578(2) 0.93763(17) 0.67852(14) 0.0487(4) Uani d D 1 . .
    H H1WA 0.073(4) 0.989(2) 0.6251(17) 0.063(9) Uiso d D 1 . .
    H H1WB 0.006(4) 0.898(3) 0.661(2) 0.071(10) Uiso d D 1 . .
loop_
    _atom_site_aniso_label
    _atom_site_aniso_U_11
    _atom_site_aniso_U_22
    _atom_site_aniso_U_33
    _atom_site_aniso_U_12
    _atom_site_aniso_U_13
    _atom_site_aniso_U_23
    Co1 0.02400(16) 0.03763(17) 0.02563(15) -0.01357(12) -0.00029(10)
                                                                    -0.00758(11)
    C1 0.0247(10) 0.0335(11) 0.0329(10) -0.0085(8) -0.0003(8) -0.0137(8)
    C2 0.0330(12) 0.0478(13) 0.0395(12) -0.0118(10) -0.0058(9) -0.0153(10)
    C3 0.0481(14) 0.0498(14) 0.0333(12) -0.0075(11) -0.0119(10) -0.0076(10)
    C4 0.0483(13) 0.0369(12) 0.0299(11) -0.0115(10) 0.0013(9) -0.0046(9)
    C5 0.0355(11) 0.0271(10) 0.0296(10) -0.0097(8) 0.0037(8) -0.0086(8)
    C6 0.0268(11) 0.0354(11) 0.0362(11) -0.0132(9) 0.0039(8) -0.0153(9)
    C7 0.0353(11) 0.0289(10) 0.0399(12) -0.0137(9) 0.0074(9) -0.0110(9)
    C8 0.0319(11) 0.0424(12) 0.0374(11) -0.0109(9) 0.0036(9) -0.0145(9)
    C9 0.0385(12) 0.0447(13) 0.0433(12) -0.0144(10) 0.0036(10) -0.0225(10)
    C10 0.0330(11) 0.0400(11) 0.0289(10) -0.0154(9) 0.0009(8) -0.0092(9)
    C11 0.0355(12) 0.0514(14) 0.0454(13) -0.0200(10) 0.0013(10) -0.0161(11)
    C12 0.0348(13) 0.0628(16) 0.0710(17) -0.0104(12) 0.0068(12) -0.0330(14)
    C13 0.0281(11) 0.0414(12) 0.0303(10) -0.0142(9) 0.0014(8) -0.0083(9)
    C14 0.0319(11) 0.0495(13) 0.0277(10) -0.0148(10) -0.0011(8) -0.0086(9)
    C15 0.0268(11) 0.0412(12) 0.0344(11) -0.0106(9) -0.0042(8) -0.0090(9)
    C16 0.0282(12) 0.0743(17) 0.0508(14) -0.0197(12) -0.0037(10) -0.0206(12)
    C17 0.0347(12) 0.0744(17) 0.0414(13) -0.0274(12) 0.0070(10) -0.0151(12)
    C18 0.0337(11) 0.0404(12) 0.0400(12) -0.0073(9) -0.0020(9) -0.0155(10)
    C19 0.0463(14) 0.0381(12) 0.0518(14) -0.0129(10) 0.0001(11) -0.0203(10)
    C20 0.0400(12) 0.0408(12) 0.0369(11) -0.0180(10) -0.0015(9) -0.0113(9)
    C21 0.0520(15) 0.0570(16) 0.0689(17) -0.0317(13) 0.0074(13) -0.0232(13)
    C22 0.0368(13) 0.0637(17) 0.0790(19) -0.0108(12) 0.0106(13) -0.0379(15)
    N1 0.0257(8) 0.0297(8) 0.0276(8) -0.0098(7) 0.0012(7) -0.0090(7)
    N2 0.0254(9) 0.0382(9) 0.0344(9) -0.0105(7) 0.0008(7) -0.0113(7)
    N3 0.0262(9) 0.0398(10) 0.0410(10) -0.0130(8) 0.0003(7) -0.0147(8)
    N4 0.0228(8) 0.0404(10) 0.0309(9) -0.0122(7) -0.0008(7) -0.0083(7)
    N5 0.0230(8) 0.0447(10) 0.0288(9) -0.0138(7) 0.0028(7) -0.0090(7)
    N6 0.0285(9) 0.0383(10) 0.0350(9) -0.0130(7) 0.0016(7) -0.0117(7)
    N7 0.0284(9) 0.0369(10) 0.0430(10) -0.0132(8) 0.0024(7) -0.0167(8)
    O1 0.0334(8) 0.0495(9) 0.0309(7) -0.0221(7) 0.0011(6) -0.0073(6)
    O2 0.0316(8) 0.0559(10) 0.0486(9) -0.0259(7) 0.0041(7) -0.0168(7)
    O3 0.0315(8) 0.0417(8) 0.0382(8) -0.0186(6) 0.0023(6) -0.0108(6)
    O4 0.0571(11) 0.0660(11) 0.0486(10) -0.0381(9) 0.0155(8) -0.0056(8)
    O1W 0.0543(11) 0.0579(11) 0.0447(10) -0.0330(9) 0.0035(8) -0.0123(9)
_geom_special_details
;
All e.s.d.'s (except the e.s.d. in the dihedral angle between two l.s. planes)
are estimated using the full covariance matrix. The cell e.s.d.'s are taken
into account individually in the estimation of e.s.d.'s in distances, angles
and torsion angles; correlations between e.s.d.'s in cell parameters are only
used when they are defined by crystal symmetry. An approximate (isotropic)
treatment of cell e.s.d.'s is used for estimating e.s.d.'s involving l.s.
planes.
;
loop_
    _geom_bond_atom_site_label_1
    _geom_bond_atom_site_label_2
    _geom_bond_site_symmetry_2
    _geom_bond_distance
    _geom_bond_publ_flag
    Co1 N1 . 2.0407(16) yes
    Co1 N4 . 2.0798(16) yes
    Co1 O1 . 2.1453(14) yes
    Co1 O3 . 2.1522(14) yes
    Co1 N2 . 2.2336(17) yes
    Co1 N6 . 2.2477(17) yes
    C1 N1 . 1.337(2) ?
    C1 C2 . 1.380(3) ?
    C1 C6 . 1.515(3) ?
    C2 C3 . 1.376(3) ?
    C2 H2 . 0.9300 ?
    C3 C4 . 1.390(3) ?
    C3 H3 . 0.9300 ?
    C4 C5 . 1.376(3) ?
    C4 H4 . 0.9300 ?
    C5 N1 . 1.331(2) ?
    C5 C7 . 1.526(3) ?
    C6 O2 . 1.241(2) ?
    C6 O1 . 1.267(2) ?
    C7 O4 . 1.229(2) ?
    C7 O3 . 1.270(2) ?
    C8 N3 . 1.338(3) ?
    C8 C9 . 1.362(3) ?
    C8 C12 . 1.494(3) ?
    C9 C10 . 1.393(3) ?
    C9 H9 . 0.9300 ?
    C10 N2 . 1.339(3) ?
    C10 C11 . 1.488(3) ?
    C11 H11A . 0.9600 ?
    C11 H11B . 0.9600 ?
    C11 H11C . 0.9600 ?
    C12 H12A . 0.9600 ?
    C12 H12B . 0.9600 ?
    C12 H12C . 0.9600 ?
    C13 N4 . 1.337(3) ?
    C13 C14 . 1.389(3) ?
    C13 C17 . 1.492(3) ?
    C14 C15 . 1.366(3) ?
    C14 H14 . 0.9300 ?
    C15 N5 . 1.340(3) ?
    C15 C16 . 1.486(3) ?
    C16 H16A . 0.9600 ?
    C16 H16B . 0.9600 ?
    C16 H16C . 0.9600 ?
    C17 H17A . 0.9600 ?
    C17 H17B . 0.9600 ?
    C17 H17C . 0.9600 ?
    C18 N7 . 1.337(3) ?
    C18 C19 . 1.367(3) ?
    C18 C22 . 1.491(3) ?
    C19 C20 . 1.398(3) ?
    C19 H19 . 0.9300 ?
    C20 N6 . 1.336(3) ?
    C20 C21 . 1.489(3) ?
    C21 H21A . 0.9600 ?
    C21 H21B . 0.9600 ?
    C21 H21C . 0.9600 ?
    C22 H22A . 0.9600 ?
    C22 H22B . 0.9600 ?
    C22 H22C . 0.9600 ?
    N2 N3 . 1.365(2) ?
    N3 H3A . 0.8600 ?
    N4 N5 . 1.359(2) ?
    N5 H5 . 0.8600 ?
    N6 N7 . 1.361(2) ?
    N7 H7 . 0.8600 ?
    O1W H1WA . 0.844(17) ?
    O1W H1WB . 0.828(17) ?
loop_
    _geom_angle_atom_site_label_1
    _geom_angle_atom_site_label_2
    _geom_angle_atom_site_label_3
    _geom_angle_site_symmetry_1
    _geom_angle_site_symmetry_3
    _geom_angle
    _geom_angle_publ_flag
    N1 Co1 N4 . . 174.52(6) yes
    N1 Co1 O1 . . 75.49(6) yes
    N4 Co1 O1 . . 109.98(6) ?
    N1 Co1 O3 . . 76.60(6) yes
    N4 Co1 O3 . . 97.92(6) ?
    O1 Co1 O3 . . 152.00(5) ?
    N1 Co1 N2 . . 91.87(6) ?
    N4 Co1 N2 . . 88.21(6) yes
    O1 Co1 N2 . . 86.36(6) ?
    O3 Co1 N2 . . 92.37(6) ?
    N1 Co1 N6 . . 88.03(6) ?
    N4 Co1 N6 . . 91.67(6) yes
    O1 Co1 N6 . . 95.87(6) ?
    O3 Co1 N6 . . 85.33(6) ?
    N2 Co1 N6 . . 177.66(6) yes
    N1 C1 C2 . . 120.37(19) ?
    N1 C1 C6 . . 112.56(16) ?
    C2 C1 C6 . . 127.04(18) ?
    C3 C2 C1 . . 118.3(2) ?
    C3 C2 H2 . . 120.8 ?
    C1 C2 H2 . . 120.8 ?
    C2 C3 C4 . . 120.7(2) ?
    C2 C3 H3 . . 119.6 ?
    C4 C3 H3 . . 119.6 ?
    C5 C4 C3 . . 117.9(2) ?
    C5 C4 H4 . . 121.1 ?
    C3 C4 H4 . . 121.1 ?
    N1 C5 C4 . . 120.88(19) ?
    N1 C5 C7 . . 113.15(17) ?
    C4 C5 C7 . . 125.96(19) ?
    O2 C6 O1 . . 125.78(19) ?
    O2 C6 C1 . . 119.27(18) ?
    O1 C6 C1 . . 114.94(16) ?
    O4 C7 O3 . . 126.1(2) ?
    O4 C7 C5 . . 118.49(19) ?
    O3 C7 C5 . . 115.42(17) ?
    N3 C8 C9 . . 106.06(18) ?
    N3 C8 C12 . . 122.1(2) ?
    C9 C8 C12 . . 131.8(2) ?
    C8 C9 C10 . . 106.82(19) ?
    C8 C9 H9 . . 126.6 ?
    C10 C9 H9 . . 126.6 ?
    N2 C10 C9 . . 110.16(18) ?
    N2 C10 C11 . . 122.52(19) ?
    C9 C10 C11 . . 127.32(19) ?
    C10 C11 H11A . . 109.5 ?
    C10 C11 H11B . . 109.5 ?
    H11A C11 H11B . . 109.5 ?
    C10 C11 H11C . . 109.5 ?
    H11A C11 H11C . . 109.5 ?
    H11B C11 H11C . . 109.5 ?
    C8 C12 H12A . . 109.5 ?
    C8 C12 H12B . . 109.5 ?
    H12A C12 H12B . . 109.5 ?
    C8 C12 H12C . . 109.5 ?
    H12A C12 H12C . . 109.5 ?
    H12B C12 H12C . . 109.5 ?
    N4 C13 C14 . . 110.39(17) ?
    N4 C13 C17 . . 121.13(18) ?
    C14 C13 C17 . . 128.48(19) ?
    C15 C14 C13 . . 106.29(18) ?
    C15 C14 H14 . . 126.9 ?
    C13 C14 H14 . . 126.9 ?
    N5 C15 C14 . . 106.49(17) ?
    N5 C15 C16 . . 121.66(19) ?
    C14 C15 C16 . . 131.8(2) ?
    C15 C16 H16A . . 109.5 ?
    C15 C16 H16B . . 109.5 ?
    H16A C16 H16B . . 109.5 ?
    C15 C16 H16C . . 109.5 ?
    H16A C16 H16C . . 109.5 ?
    H16B C16 H16C . . 109.5 ?
    C13 C17 H17A . . 109.5 ?
    C13 C17 H17B . . 109.5 ?
    H17A C17 H17B . . 109.5 ?
    C13 C17 H17C . . 109.5 ?
    H17A C17 H17C . . 109.5 ?
    H17B C17 H17C . . 109.5 ?
    N7 C18 C19 . . 105.87(19) ?
    N7 C18 C22 . . 121.8(2) ?
    C19 C18 C22 . . 132.4(2) ?
    C18 C19 C20 . . 106.28(19) ?
    C18 C19 H19 . . 126.9 ?
    C20 C19 H19 . . 126.9 ?
    N6 C20 C19 . . 110.63(19) ?
    N6 C20 C21 . . 122.0(2) ?
    C19 C20 C21 . . 127.3(2) ?
    C20 C21 H21A . . 109.5 ?
    C20 C21 H21B . . 109.5 ?
    H21A C21 H21B . . 109.5 ?
    C20 C21 H21C . . 109.5 ?
    H21A C21 H21C . . 109.5 ?
    H21B C21 H21C . . 109.5 ?
    C18 C22 H22A . . 109.5 ?
    C18 C22 H22B . . 109.5 ?
    H22A C22 H22B . . 109.5 ?
    C18 C22 H22C . . 109.5 ?
    H22A C22 H22C . . 109.5 ?
    H22B C22 H22C . . 109.5 ?
    C5 N1 C1 . . 121.79(17) ?
    C5 N1 Co1 . . 118.58(13) ?
    C1 N1 Co1 . . 119.63(13) ?
    C10 N2 N3 . . 104.33(16) ?
    C10 N2 Co1 . . 133.05(14) ?
    N3 N2 Co1 . . 122.35(12) ?
    C8 N3 N2 . . 112.62(16) ?
    C8 N3 H3A . . 123.7 ?
    N2 N3 H3A . . 123.7 ?
    C13 N4 N5 . . 104.78(15) ?
    C13 N4 Co1 . . 130.69(13) ?
    N5 N4 Co1 . . 123.41(12) ?
    C15 N5 N4 . . 112.05(16) ?
    C15 N5 H5 . . 124.0 ?
    N4 N5 H5 . . 124.0 ?
    C20 N6 N7 . . 104.03(16) ?
    C20 N6 Co1 . . 140.31(14) ?
    N7 N6 Co1 . . 115.57(12) ?
    C18 N7 N6 . . 113.19(17) ?
    C18 N7 H7 . . 123.4 ?
    N6 N7 H7 . . 123.4 ?
    C6 O1 Co1 . . 117.38(12) ?
    C7 O3 Co1 . . 115.59(12) ?
    H1WA O1W H1WB . . 110(3) ?
loop_
    _geom_hbond_atom_site_label_D
    _geom_hbond_atom_site_label_H
    _geom_hbond_atom_site_label_A
    _geom_hbond_site_symmetry_A
    _geom_hbond_distance_DH
    _geom_hbond_distance_HA
    _geom_hbond_distance_DA
    _geom_hbond_angle_DHA
    N3 H3A O1W 2_666 0.86 2.22 2.926(2) 138.9
    N3 H3A O1 . 0.86 2.61 3.048(2) 112.6
    N5 H5 O2 1_455 0.86 2.10 2.945(2) 167.6
    N7 H7 O2 1_455 0.86 2.08 2.838(2) 146.3
    N7 H7 O3 . 0.86 2.42 2.906(2) 116.3
    O1W H1WA O4 1_565 0.844(17) 1.967(18) 2.797(2) 168(3)
    O1W H1WB O3 2_566 0.828(17) 2.204(19) 3.009(2) 164(3)
