# Supplementary material for: Tris(3,5-dimethyl-1H-pyrazole-κN 2)(pyridine-2,6-dicarboxyl­ato-κ3 O 2,N,O 6)cobalt(II) monohydrate
Source: Acta Crystallogr Sect E Struct Rep Online. 2009 Mar 28;65(Pt 4):m449. doi: 10.1107/S1600536809010538 (PMC2969004; doi:10.1107/S1600536809010538)
Supplement: Supplementary file 2 [file e-65-0m449-Isup2.hkl]

# 
# h,k,l, Fc-squared, Fo-squared, sigma(Fo-squared) and status flag 
# 
data_I
_shelx_title ' 081009a_0m in P-1' 
_shelx_refln_list_code          4 
_shelx_F_calc_maximum      187.96 
_exptl_crystal_F_000       554.00 
_reflns_d_resolution_high  0.8393 
 
loop_ 
 _symmetry_equiv_pos_as_xyz 
 'x, y, z' 
 '-x, -y, -z' 
 
_cell_length_a     8.4220 
_cell_length_b    11.9936 
_cell_length_c    13.1418 
_cell_angle_alpha  75.129 
_cell_angle_beta   84.772 
_cell_angle_gamma  70.094 
 
_shelx_F_squared_multiplier     1.000 
 
loop_ 
 _refln_index_h 
 _refln_index_k 
 _refln_index_l 
 _refln_F_squared_calc 
 _refln_F_squared_meas 
 _refln_F_squared_sigma 
 _refln_observed_status 
   2   0   0      307.67      302.90      4.15 o 
   3   0   0     1290.63     1256.55     14.17 o 
   4   0   0        6.35       17.06      1.62 o 
   5   0   0      130.64      152.53      3.76 o 
   6   0   0      829.71      868.66     13.01 o 
   7   0   0      116.23      112.03      6.95 o 
   8   0   0      137.78      141.46      8.15 o 
   9   0   0      185.15      203.75     10.45 o 
  -9   1   0       44.20       43.13      5.83 o 
  -8   1   0       70.17       71.97      6.21 o 
  -7   1   0      102.27       99.03      6.60 o 
  -6   1   0      396.41      401.95     10.77 o 
  -5   1   0      995.26     1025.48     19.40 o 
  -4   1   0        4.19        8.07      1.55 o 
  -3   1   0        1.12        3.46      0.99 o 
  -2   1   0      341.13      403.62      7.93 o 
  -1   1   0       22.85       25.22      1.32 o 
   2   1   0      114.96      112.76      2.28 o 
   3   1   0      419.08      453.47      6.28 o 
   4   1   0      145.93      124.36      3.10 o 
   5   1   0       42.27       70.86      2.07 o 
   6   1   0       30.22       31.20      1.65 o 
   7   1   0      249.91      262.68     10.02 o 
   8   1   0      213.44      201.02      9.35 o 
   9   1   0       96.16      101.11      7.51 o 
  -8   2   0       81.87       76.15      6.55 o 
  -6   2   0      528.82      526.01     13.28 o 
  -5   2   0      126.19      120.97      5.48 o 
  -4   2   0      363.63      372.04      9.45 o 
  -3   2   0      265.86      223.35      6.36 o 
  -2   2   0      958.84      879.94     15.43 o 
  -1   2   0     4297.63     4308.26     62.10 o 
   0   2   0     1022.58     1024.75     11.45 o 
   1   2   0     1646.17     1613.15     14.06 o 
   2   2   0       61.65       66.37      1.53 o 
   3   2   0      563.64      578.45      7.36 o 
   4   2   0     5079.25     5390.92    105.26 o 
   5   2   0      547.48      620.44      8.99 o 
   6   2   0      569.89      589.92      7.59 o 
   7   2   0      140.83      153.48      7.26 o 
   8   2   0      134.41      120.62      7.18 o 
   9   2   0      469.95      446.42     15.15 o 
  -8   3   0       38.97       51.97      6.29 o 
  -7   3   0      541.52      583.97     15.77 o 
  -6   3   0       16.24        6.34      2.29 o 
  -5   3   0      435.12      429.53     11.77 o 
  -4   3   0      194.30      176.59      6.60 o 
  -3   3   0     1528.58     1574.20     26.94 o 
  -2   3   0      546.70      481.11     10.45 o 
  -1   3   0       34.42       22.77      1.88 o 
   0   3   0     5552.51     5598.18     46.59 o 
   1   3   0       51.53       46.41      1.14 o 
   2   3   0     2233.25     2328.04     20.27 o 
   3   3   0     1252.78     1273.38     14.29 o 
   4   3   0     2713.64     3076.59     32.54 o 
   5   3   0      782.07      778.09     18.81 o 
   6   3   0      139.72      135.69      5.89 o 
   7   3   0      747.32      728.06     17.36 o 
   8   3   0      681.93      627.13     16.96 o 
   9   3   0      289.65      272.55     11.29 o 
  -7   4   0       46.72       42.91      4.89 o 
  -6   4   0        0.83       -0.33      1.93 o 
  -5   4   0      546.60      536.95     14.25 o 
  -4   4   0       37.75       40.87      3.74 o 
  -3   4   0      545.56      530.13     12.65 o 
  -2   4   0     2144.21     2046.26     33.64 o 
  -1   4   0      102.61      129.60      4.77 o 
   0   4   0     1748.88     1691.89     32.45 o 
   1   4   0     1721.04     1723.65     15.70 o 
   2   4   0      246.17      256.79      3.50 o 
   3   4   0     1510.40     1540.49     14.38 o 
   4   4   0     1952.94     1950.71     18.15 o 
   5   4   0        0.67        1.43      0.71 o 
   6   4   0      528.15      505.10     12.29 o 
   7   4   0        1.87        0.18      1.35 o 
   8   4   0       98.23       78.63      5.60 o 
   9   4   0       58.88       40.72      4.81 o 
  -7   5   0      323.74      341.29     12.70 o 
  -6   5   0      353.34      354.67     12.34 o 
  -5   5   0      137.33      128.02      6.90 o 
  -4   5   0      408.51      427.94     12.38 o 
  -3   5   0      337.44      308.23      9.67 o 
  -2   5   0      433.01      454.97     11.55 o 
  -1   5   0      650.66      710.91     14.88 o 
   0   5   0     1430.47     1431.30     17.50 o 
   1   5   0       19.79       17.25      1.80 o 
   2   5   0      506.51      487.12      5.83 o 
   3   5   0      218.90      216.70      4.60 o 
   4   5   0       77.44       76.16      2.06 o 
   5   5   0      115.31      108.92      2.66 o 
   6   5   0      234.32      240.77      5.95 o 
   7   5   0       28.72       28.75      3.31 o 
   8   5   0      163.51      182.38      7.90 o 
  -7   6   0      169.20      180.12      9.63 o 
  -6   6   0       48.02       45.25      5.32 o 
  -5   6   0      612.51      624.66     17.16 o 
  -4   6   0      165.62      162.60      7.67 o 
  -3   6   0      184.00      183.35      7.70 o 
  -2   6   0        2.09        2.27      1.63 o 
  -1   6   0      206.57      215.66      7.50 o 
   0   6   0       88.46      107.36      3.48 o 
   1   6   0     1309.01     1209.35     14.60 o 
   2   6   0      155.03      160.33      3.05 o 
   3   6   0      454.48      430.54      5.68 o 
   4   6   0     3191.41     3277.40     35.86 o 
   5   6   0      145.53      152.55      3.24 o 
   6   6   0       64.64       63.78      3.05 o 
   7   6   0      771.56      770.09     20.14 o 
   8   6   0      155.53      157.60      8.74 o 
   9   6   0       10.09       11.18      3.49 o 
  -6   7   0      245.32      258.95     11.65 o 
  -5   7   0        8.01       10.44      3.31 o 
  -4   7   0      122.12      120.80      7.08 o 
  -3   7   0      177.22      178.41      8.08 o 
  -2   7   0      145.23      156.71      7.16 o 
  -1   7   0       11.28       12.32      2.62 o 
   0   7   0       24.80       23.73      2.93 o 
   1   7   0     1072.44     1132.60     16.00 o 
   2   7   0      588.47      551.21      7.11 o 
   3   7   0      914.69      830.65      9.44 o 
   4   7   0      211.57      202.67      3.78 o 
   5   7   0      539.43      557.44      9.41 o 
   6   7   0      252.55      228.26      9.64 o 
   7   7   0        1.62        5.32      2.37 o 
   8   7   0      176.73      170.31      9.35 o 
   9   7   0      124.36      116.20      8.28 o 
  -5   8   0      109.78       96.18      7.44 o 
  -4   8   0      183.23      183.36      9.25 o 
  -3   8   0      204.57      191.67      8.95 o 
  -2   8   0      207.97      211.85      9.00 o 
  -1   8   0      127.18      132.86      6.93 o 
   0   8   0      375.30      403.83     11.76 o 
   1   8   0     1542.75     1544.64     20.45 o 
   2   8   0     2265.13     2289.96     22.10 o 
   3   8   0        9.36       10.20      3.13 o 
   4   8   0      106.04      101.77      7.39 o 
   5   8   0        3.50        4.13      1.24 o 
   6   8   0       49.57       41.05      4.74 o 
   7   8   0       82.42       87.54      6.52 o 
   8   8   0      689.70      656.21     19.82 o 
   9   8   0        6.71        5.50      2.98 o 
  -5   9   0       34.74       35.77      5.50 o 
  -4   9   0      171.43      165.27      9.38 o 
  -3   9   0      475.56      491.32     15.82 o 
  -2   9   0       75.98       80.53      5.93 o 
  -1   9   0      165.12      164.12      7.98 o 
   0   9   0       54.41       52.66      4.69 o 
   1   9   0      104.10       98.85      4.69 o 
   2   9   0      263.53      269.93      8.10 o 
   3   9   0     1494.12     1462.56     23.81 o 
   4   9   0      187.42      181.10      5.34 o 
   5   9   0       60.17       55.11      5.02 o 
   6   9   0       31.08       25.90      4.05 o 
   7   9   0      183.56      187.00      9.76 o 
   8   9   0       74.98       79.86      6.93 o 
   9   9   0      122.63      114.09      8.56 o 
  -4  10   0       89.90       85.27      7.23 o 
  -3  10   0       23.44       20.50      4.30 o 
  -2  10   0       30.26       24.67      4.28 o 
  -1  10   0      224.22      226.01     10.07 o 
   0  10   0      285.72      257.30     10.25 o 
   1  10   0        4.85        5.08      1.73 o 
   2  10   0      440.70      442.63      9.52 o 
   3  10   0       91.25       80.09      3.93 o 
   4  10   0       24.68       36.88      3.91 o 
   5  10   0     2009.51     2011.11     39.71 o 
   6  10   0      684.72      688.40     19.80 o 
   7  10   0        0.68       -0.15      2.04 o 
   8  10   0      252.19      272.96     12.97 o 
  -3  11   0       47.57       47.69      6.16 o 
  -2  11   0      137.89      116.49      8.18 o 
  -1  11   0      165.25      163.00      9.12 o 
   0  11   0       79.40       82.34      6.37 o 
   1  11   0        1.51        1.25      2.37 o 
   2  11   0        8.61        8.94      3.34 o 
   3  11   0        7.80       10.02      2.15 o 
   4  11   0       98.15      109.90      4.80 o 
   5  11   0       32.36       34.02      4.94 o 
   6  11   0      363.30      360.40     14.03 o 
   7  11   0      328.20      337.20     14.15 o 
   8  11   0       21.26       25.05      4.89 o 
  -1  12   0      127.58      123.11      8.48 o 
   0  12   0       32.14       27.04      4.79 o 
   1  12   0       93.31       95.15      7.26 o 
   2  12   0       35.43       39.13      6.71 o 
   3  12   0       56.45       57.73      4.06 o 
   4  12   0      139.10      141.49      5.65 o 
   5  12   0      522.73      538.45     17.71 o 
   6  12   0      177.15      158.80      9.58 o 
   7  12   0       80.23       87.56      7.64 o 
   0  13   0       38.66       35.32      5.78 o 
   1  13   0       79.42       77.78      6.90 o 
   2  13   0       25.42       31.32      5.09 o 
   3  13   0       34.99       37.75      3.76 o 
   4  13   0       12.51       15.30      4.15 o 
   5  13   0       23.78       29.43      5.02 o 
   6  13   0       54.98       52.76      6.67 o 
  -5 -13   1       54.79       81.84      7.23 o 
  -4 -13   1       90.45       82.75      7.49 o 
  -3 -13   1      138.66      137.85      6.16 o 
  -2 -13   1       33.24       25.05      4.66 o 
  -1 -13   1        9.90        7.66      3.95 o 
  -7 -12   1       39.48       35.16      5.63 o 
  -6 -12   1      500.37      489.16     17.40 o 
  -5 -12   1        1.84        0.41      2.29 o 
  -4 -12   1        0.99        0.05      2.32 o 
  -3 -12   1        9.82       10.76      2.38 o 
  -2 -12   1      122.07      128.01      5.73 o 
  -1 -12   1       54.71       53.91      5.81 o 
   0 -12   1      111.46      115.99      8.00 o 
   1 -12   1      105.01      116.60      8.71 o 
  -8 -11   1        1.48        8.83      3.49 o 
  -7 -11   1        4.19        0.81      2.34 o 
  -6 -11   1      163.44      169.96      9.63 o 
  -5 -11   1     1030.85      991.77     24.97 o 
  -4 -11   1       53.80       55.51      5.68 o 
  -3 -11   1       59.77       67.78      3.94 o 
  -2 -11   1       21.37       26.51      3.05 o 
  -1 -11   1        3.14        1.55      2.34 o 
   0 -11   1        1.50        2.24      2.77 o 
   1 -11   1      248.75      246.48     11.29 o 
   2 -11   1        2.15        4.25      3.16 o 
  -8 -10   1        9.02        9.47      3.41 o 
  -7 -10   1       28.20       27.40      4.71 o 
  -6 -10   1      525.79      505.92     16.56 o 
  -5 -10   1      158.33      155.27      8.41 o 
  -4 -10   1      308.89      300.70      7.41 o 
  -3 -10   1       64.51       65.81      3.64 o 
  -2 -10   1      186.42      188.58      6.03 o 
  -1 -10   1       12.04       10.78      2.09 o 
   0 -10   1      132.59      122.49      7.46 o 
   1 -10   1        1.74        1.71      2.42 o 
   2 -10   1      241.47      267.58     11.70 o 
   3 -10   1      248.66      240.23     11.55 o 
  -9  -9   1        0.36        2.67      2.60 o 
  -8  -9   1      220.14      232.53     11.62 o 
  -7  -9   1        2.37        1.48      1.99 o 
  -6  -9   1       69.97       73.80      6.04 o 
  -5  -9   1      626.18      650.38     17.98 o 
  -4  -9   1        0.77        1.36      1.18 o 
  -3  -9   1        0.31       -0.41      1.01 o 
  -2  -9   1     1012.17     1055.03     12.56 o 
  -1  -9   1      272.12      254.87      6.74 o 
   0  -9   1        3.64        4.15      2.37 o 
   1  -9   1      440.37      454.51     14.14 o 
   2  -9   1      193.28      224.30     10.07 o 
   3  -9   1       27.94       38.09      5.12 o 
   4  -9   1      204.34      199.31     10.32 o 
  -9  -8   1       40.17       48.94      6.24 o 
  -8  -8   1      356.84      338.23     13.80 o 
  -7  -8   1      485.37      517.14     16.66 o 
  -6  -8   1      351.05      390.13     13.49 o 
  -5  -8   1      135.27      135.34      7.26 o 
  -4  -8   1        9.12       11.97      1.62 o 
  -3  -8   1      684.20      688.37      8.80 o 
  -2  -8   1      506.53      584.77      7.97 o 
  -1  -8   1        0.60        0.95      0.86 o 
   0  -8   1        2.05        2.88      2.06 o 
   1  -8   1        0.25        2.42      1.93 o 
   2  -8   1       96.69      104.13      6.42 o 
   3  -8   1      150.61      135.72      7.72 o 
   4  -8   1      258.69      244.26     10.81 o 
   5  -8   1      136.52      137.17      8.76 o 
  -9  -7   1       10.55       11.20      3.74 o 
  -8  -7   1      844.20      763.34     21.62 o 
  -6  -7   1      670.58      635.23     17.50 o 
  -5  -7   1      469.20      505.37      9.17 o 
  -4  -7   1     1091.61     1121.17     40.88 o 
  -3  -7   1      135.97      135.30      3.10 o 
  -2  -7   1      652.82      613.97      7.83 o 
  -1  -7   1     1416.32     1383.33     14.55 o 
   0  -7   1       64.45       73.61      4.74 o 
   1  -7   1      388.74      399.75     11.54 o 
   2  -7   1      361.25      347.51     11.23 o 
   3  -7   1       39.90       37.66      4.33 o 
   4  -7   1       84.13       92.73      6.42 o 
   5  -7   1      252.35      264.84     11.27 o 
   6  -7   1        0.03       -1.17      2.62 o 
  -9  -6   1      261.69      224.24     11.29 o 
  -8  -6   1       19.53       27.27      4.51 o 
  -7  -6   1      167.84      178.21      5.64 o 
  -6  -6   1      171.73      170.58     12.91 o 
  -5  -6   1      155.92      152.53      4.43 o 
  -4  -6   1      265.16      266.62      5.46 o 
  -3  -6   1     1591.06     1610.43     15.74 o 
  -2  -6   1      770.31      747.38      8.59 o 
  -1  -6   1        0.63        1.58      0.61 o 
   0  -6   1        6.27        8.07      1.00 o 
   1  -6   1     1556.49     1480.98     27.06 o 
   2  -6   1       49.94       52.87      4.18 o 
   3  -6   1      812.85      858.79     19.67 o 
   4  -6   1      360.22      372.64     12.29 o 
   5  -6   1       84.56       81.93      6.32 o 
   6  -6   1      616.53      674.37     19.25 o 
  -8  -5   1       27.86       27.32      3.69 o 
  -7  -5   1        3.63        5.58      2.06 o 
  -6  -5   1      252.18      275.52      8.69 o 
  -5  -5   1       16.35       20.42      2.55 o 
  -4  -5   1     1445.78     1449.67     14.27 o 
  -3  -5   1     1624.49     1654.13     15.78 o 
  -2  -5   1     1294.38     1296.71     12.74 o 
  -1  -5   1      194.58      183.72      3.26 o 
   0  -5   1      102.12      108.55      3.60 o 
   1  -5   1       32.46       22.79      2.60 o 
   2  -5   1      164.21      156.94      6.37 o 
   3  -5   1       83.29       90.68      5.22 o 
   4  -5   1        0.42        0.03      1.76 o 
   5  -5   1      383.15      398.80     12.81 o 
   6  -5   1       60.07       49.71      5.27 o 
   7  -5   1       88.48       99.40      7.33 o 
  -9  -4   1      187.49      185.75      9.22 o 
  -8  -4   1      552.79      509.06     14.78 o 
  -7  -4   1       28.92       22.79      3.26 o 
  -6  -4   1       23.47       21.01      2.83 o 
  -5  -4   1     2923.35     3074.20     32.93 o 
  -4  -4   1       24.71       24.12      1.20 o 
  -3  -4   1     1386.66     1368.74     13.10 o 
  -2  -4   1     3154.89     3072.38     26.70 o 
  -1  -4   1     1466.46     1579.81     21.67 o 
   0  -4   1     2690.78     2629.27     23.37 o 
   1  -4   1      745.10      672.52     13.70 o 
   2  -4   1       15.98       10.16      1.91 o 
   3  -4   1      952.68      975.07     19.56 o 
   4  -4   1      342.22      320.09      9.98 o 
   5  -4   1       23.20       19.71      3.31 o 
   6  -4   1      480.65      492.10     14.49 o 
   7  -4   1      641.85      662.64     18.23 o 
  -9  -3   1      106.08      104.91      7.28 o 
  -8  -3   1       28.37       19.30      3.62 o 
  -7  -3   1      379.52      396.73     12.09 o 
  -6  -3   1      394.66      365.16     10.62 o 
  -5  -3   1       31.06       29.88      2.51 o 
  -4  -3   1     5774.07     6400.90     64.99 o 
  -3  -3   1     4418.75     4632.45     47.30 o 
  -2  -3   1        0.06        0.12      0.52 o 
  -1  -3   1      367.45      349.45      5.78 o 
   0  -3   1     5548.41     5592.66     46.67 o 
   2  -3   1      636.82      620.70     12.78 o 
   3  -3   1      480.90      467.16     11.22 o 
   4  -3   1       14.57       16.35      2.52 o 
   5  -3   1     1061.93     1063.99     21.78 o 
   6  -3   1       27.78       31.14      3.77 o 
   7  -3   1        0.50       -0.89      2.16 o 
  -9  -2   1       24.50       31.50      4.96 o 
  -8  -2   1      200.31      186.56      9.00 o 
  -7  -2   1      161.39      178.70      8.00 o 
  -6  -2   1      151.69      165.69      6.96 o 
  -5  -2   1       26.17       45.04      1.42 o 
  -4  -2   1     4755.02     5373.22     55.04 o 
  -3  -2   1       16.21        9.14      0.68 o 
  -2  -2   1      867.76     1018.60     16.90 o 
  -1  -2   1     3826.81     3662.88     30.74 o 
   0  -2   1        4.95        2.27      0.39 o 
   1  -2   1      691.69      723.62     12.90 o 
   2  -2   1     1279.86     1241.31     20.91 o 
   3  -2   1       84.93       71.08      3.59 o 
   4  -2   1     2545.08     2568.99     41.40 o 
   5  -2   1      384.37      415.47     11.31 o 
   6  -2   1       26.50       20.88      3.16 o 
   7  -2   1      201.89      208.30      8.54 o 
  -9  -1   1      308.26      315.67     13.08 o 
  -8  -1   1      369.03      342.20     12.57 o 
  -7  -1   1      266.07      277.61     10.43 o 
  -6  -1   1      221.91      228.50      8.57 o 
  -5  -1   1       31.66       42.76      2.34 o 
  -4  -1   1     1153.35     1105.86     10.60 o 
  -3  -1   1      322.01      288.91      3.42 o 
  -1  -1   1     7192.38     6588.40     94.24 o 
   0  -1   1    10451.21    10038.06     81.99 o 
   1  -1   1       40.52       54.89      1.50 o 
   2  -1   1     1369.72     1331.27     15.11 o 
   3  -1   1     2996.52     2906.66     31.08 o 
   4  -1   1     1767.00     1848.59     21.47 o 
   5  -1   1      684.35      685.37     14.81 o 
   6  -1   1     1477.38     1546.46     28.24 o 
   7  -1   1       33.68       29.92      3.62 o 
   9  -1   1       49.47       41.38      5.83 o 
  -9   0   1       10.89       14.56      3.97 o 
  -8   0   1       26.48       28.72      4.43 o 
  -7   0   1     1151.52     1162.64     25.64 o 
  -6   0   1       55.07       56.15      4.63 o 
  -5   0   1     1481.96     1487.37     18.35 o 
  -4   0   1      332.92      310.27      5.46 o 
  -3   0   1      671.87      737.36      9.35 o 
  -2   0   1      239.44      212.73      3.27 o 
  -1   0   1     2444.76     2361.36     34.88 o 
   2   0   1      507.81      486.65      9.06 o 
   3   0   1      513.89      512.27     10.22 o 
   4   0   1      153.68      250.10      5.77 o 
   5   0   1     1317.18     1297.43     16.23 o 
   6   0   1       27.91       24.05      1.97 o 
   7   0   1     1142.61     1084.12     21.64 o 
   8   0   1       12.39       12.32      3.36 o 
   9   0   1        0.13        1.45      2.42 o 
  -9   1   1      288.23      294.04     13.31 o 
  -8   1   1       92.23       91.20      6.85 o 
  -7   1   1        2.85        1.83      2.01 o 
  -6   1   1     1233.51     1232.01     42.37 o 
  -5   1   1       59.87       45.28      2.49 o 
  -4   1   1       51.85       47.93      2.88 o 
  -3   1   1       58.50       28.33      1.91 o 
  -2   1   1      101.80      101.38      3.03 o 
  -1   1   1      540.00      561.15      9.28 o 
   0   1   1    17414.26    17120.02    245.76 o 
   1   1   1     3242.50     3234.01     41.69 o 
   2   1   1     1887.80     1954.39     29.16 o 
   3   1   1       23.46       49.38      2.39 o 
   4   1   1      346.17      327.73      7.76 o 
   5   1   1      819.32      915.71     17.14 o 
   6   1   1      870.85      904.85     13.80 o 
   7   1   1     1212.72     1194.49     25.39 o 
   8   1   1      284.63      301.86     11.57 o 
   9   1   1      238.98      276.38     11.88 o 
  -8   2   1       99.08      102.03      7.46 o 
  -7   2   1      101.74      100.33      6.90 o 
  -6   2   1        8.41        8.30      2.24 o 
  -5   2   1      600.22      611.13     13.57 o 
  -4   2   1      993.85     1027.13     18.83 o 
  -3   2   1       19.69       27.98      2.27 o 
  -2   2   1        4.41        6.34      1.09 o 
  -1   2   1    12789.94    12795.89    178.72 o 
   0   2   1      659.83      669.29     11.25 o 
   1   2   1        6.17        6.30      0.55 o 
   2   2   1      513.11      525.98      5.39 o 
   3   2   1      826.07      851.90     14.45 o 
   4   2   1       88.31       81.48      3.41 o 
   5   2   1      185.94      160.31      3.97 o 
   6   2   1       12.37        9.58      1.43 o 
   7   2   1      201.13      223.70      8.67 o 
   8   2   1      455.73      415.97     13.32 o 
   9   2   1       58.41       52.59      5.58 o 
  -8   3   1      123.27      134.19      8.79 o 
  -7   3   1       17.05       19.58      3.92 o 
  -6   3   1        3.40        3.95      2.06 o 
  -5   3   1       14.77       17.26      2.70 o 
  -4   3   1       19.77       24.09      2.67 o 
  -3   3   1      487.55      482.15     10.97 o 
  -2   3   1     2092.18     2044.97     32.34 o 
  -1   3   1     1890.51     1909.75     29.83 o 
   0   3   1    35328.06    35974.56   1659.14 o 
   1   3   1       15.86       14.71      0.95 o 
   2   3   1      501.03      531.14      6.51 o 
   3   3   1      205.42      194.21      2.93 o 
   4   3   1     4402.08     4585.76     47.39 o 
   5   3   1      155.13      163.09      3.84 o 
   6   3   1      154.25      141.50      5.10 o 
   7   3   1      132.84      142.01      6.65 o 
   8   3   1       34.53       31.40      4.00 o 
   9   3   1      177.35      186.96      9.04 o 
  -8   4   1        1.21        0.61      2.67 o 
  -6   4   1      186.69      180.52      7.95 o 
  -5   4   1      173.18      174.71      7.42 o 
  -4   4   1       13.92       17.47      2.67 o 
  -3   4   1      455.21      412.82     10.58 o 
  -2   4   1        0.75        1.15      1.09 o 
  -1   4   1     6472.54     6505.89     94.16 o 
   0   4   1     6803.06     6562.10     67.31 o 
   1   4   1     2371.77     2452.87     26.78 o 
   2   4   1      246.18      204.55      2.87 o 
   3   4   1     3099.97     3188.01     27.63 o 
   4   4   1       32.50       45.21      2.28 o 
   5   4   1       39.87       22.14      1.94 o 
   6   4   1      152.07      136.81      4.27 o 
   7   4   1      127.69      132.30      6.22 o 
   8   4   1     1096.20     1087.41     23.50 o 
  -6   5   1      142.42      164.09      8.18 o 
  -5   5   1      122.38      117.08      6.52 o 
  -4   5   1      184.64      186.20      7.67 o 
  -3   5   1      257.23      232.30      8.11 o 
  -2   5   1       60.13       38.84      3.31 o 
  -1   5   1        2.25        6.64      1.68 o 
   0   5   1     1118.51     1133.54     20.31 o 
   1   5   1       39.83       36.44      3.41 o 
   2   5   1      418.20      452.51      6.07 o 
   3   5   1     3637.58     3863.52     43.39 o 
   4   5   1     1516.16     1562.84     15.06 o 
   5   5   1      100.51      104.66      2.61 o 
   6   5   1      766.16      799.17      9.66 o 
   7   5   1       12.14       18.60      2.07 o 
  -7   6   1       30.15       36.72      5.07 o 
  -6   6   1      268.77      274.42     11.04 o 
  -5   6   1       37.18       34.45      4.41 o 
  -4   6   1       29.53       24.44      3.59 o 
  -3   6   1      999.32      983.46     20.95 o 
  -2   6   1      219.58      209.28      7.75 o 
  -1   6   1       85.33      113.90      5.38 o 
   0   6   1     2140.61     2194.53     36.10 o 
   1   6   1       49.07       62.80      3.99 o 
   2   6   1      726.34      692.72      7.77 o 
   3   6   1      675.85      661.44     11.90 o 
   4   6   1       70.12       75.54      2.09 o 
   5   6   1      369.94      345.27      5.45 o 
   6   6   1      741.68      787.08     19.20 o 
   7   6   1      333.28      305.54     11.53 o 
   8   6   1      218.75      192.26      9.53 o 
   9   6   1      293.33      302.41     12.92 o 
  -6   7   1       11.30       11.56      3.77 o 
  -5   7   1      560.62      532.21     16.18 o 
  -4   7   1       98.19      100.74      6.44 o 
  -3   7   1       14.02       11.84      2.90 o 
  -2   7   1      374.47      367.14     11.28 o 
  -1   7   1      342.65      332.10     10.13 o 
   0   7   1     2212.06     2169.84     36.83 o 
   1   7   1     4279.93     4471.07     48.81 o 
   2   7   1      778.11      737.73      8.56 o 
   3   7   1        8.97        9.93      0.91 o 
   4   7   1      709.58      633.34     10.26 o 
   5   7   1       26.60       26.20      4.89 o 
   6   7   1        8.98       10.79      2.65 o 
   7   7   1      521.64      509.81     15.80 o 
   8   7   1      290.34      284.99     11.96 o 
   9   7   1       51.23       57.57      6.26 o 
  -5   8   1       97.59      104.22      7.36 o 
  -4   8   1      353.04      347.24     12.72 o 
  -3   8   1       15.71       14.11      3.26 o 
  -2   8   1       31.99       36.62      4.23 o 
  -1   8   1        2.06        7.71      2.44 o 
   0   8   1        7.56        9.19      2.32 o 
   1   8   1      524.37      541.34      9.83 o 
   2   8   1      382.51      365.33     11.46 o 
   3   8   1     1665.57     1625.99     20.97 o 
   4   8   1       51.12       58.29      2.89 o 
   5   8   1       82.53       86.63      3.49 o 
   6   8   1       13.08       11.13      2.83 o 
   7   8   1        2.00        2.09      2.14 o 
   8   8   1      134.24      133.97      8.48 o 
   9   8   1      282.74      274.85     12.67 o 
  -5   9   1       79.07       58.01      6.29 o 
  -4   9   1      216.44      213.42     10.40 o 
  -3   9   1       98.53       88.33      6.52 o 
  -2   9   1       59.13       56.38      5.09 o 
  -1   9   1       34.22       55.25      4.91 o 
   0   9   1       71.69       68.59      5.09 o 
   1   9   1      360.88      337.00      7.83 o 
   2   9   1      551.65      556.95     10.38 o 
   3   9   1       52.02       59.10      6.52 o 
   4   9   1      387.34      393.37      8.33 o 
   5   9   1        9.70       29.64      4.05 o 
   6   9   1        9.43        9.65      2.90 o 
   7   9   1        5.46        1.40      2.04 o 
   8   9   1      531.32      533.20     17.86 o 
   9   9   1        0.93        2.16      2.62 o 
  -4  10   1       12.94       13.24      4.10 o 
  -3  10   1      106.10      106.47      7.56 o 
  -2  10   1      415.70      390.76     13.85 o 
  -1  10   1       16.88       16.01      3.69 o 
   0  10   1       26.13       37.48      4.51 o 
   1  10   1      421.07      429.91      9.52 o 
   2  10   1        5.11        7.30      1.78 o 
   3  10   1      436.22      443.29     19.22 o 
   4  10   1      417.43      407.98     11.69 o 
   5  10   1       28.76       36.38      2.94 o 
   6  10   1       12.46       21.28      4.05 o 
   7  10   1      226.96      219.58     10.83 o 
   8  10   1       18.10       19.88      4.28 o 
   9  10   1      107.84      109.57      8.51 o 
  -3  11   1       33.03       32.62      5.35 o 
  -2  11   1       15.69       14.67      3.90 o 
  -1  11   1      118.03      119.52      7.92 o 
   0  11   1        2.89        3.00      2.80 o 
   1  11   1       44.84       43.42      4.99 o 
   2  11   1      299.91      302.16      8.10 o 
   3  11   1        2.67        2.38      1.60 o 
   4  11   1        5.47        7.23      1.95 o 
   5  11   1      318.53      354.82     13.31 o 
   6  11   1      239.10      265.21     11.90 o 
   7  11   1      179.04      191.55     10.55 o 
   8  11   1       47.30       41.00      5.98 o 
  -2  12   1       59.73       52.56      6.24 o 
  -1  12   1        0.76        2.06      3.23 o 
   0  12   1        3.21       -0.94      2.77 o 
   1  12   1      499.44      534.70     16.64 o 
   2  12   1        8.85        6.19      5.26 o 
   3  12   1        1.25        2.39      1.85 o 
   4  12   1      120.34      122.70     10.27 o 
   5  12   1      125.03      125.50      8.25 o 
   6  12   1        1.06        4.99      2.98 o 
   7  12   1      247.72      258.37     12.64 o 
   0  13   1       27.82       11.61      4.07 o 
   1  13   1        7.82        7.48      3.64 o 
   2  13   1      203.96      203.13     10.12 o 
   3  13   1      129.43      131.95      6.58 o 
   4  13   1       17.81       17.79      3.00 o 
   5  13   1      612.19      632.84     20.16 o 
   6  13   1      213.81      212.97     11.47 o 
   3  14   1        0.45       -0.43      1.97 o 
  -4 -13   2        5.90        4.38      3.16 o 
  -3 -13   2        0.60        0.66      2.90 o 
  -2 -13   2      134.31      133.45      8.66 o 
  -6 -12   2      137.51      151.13      9.55 o 
  -5 -12   2       53.03       53.42      6.29 o 
  -4 -12   2       36.83       44.18      5.73 o 
  -3 -12   2       18.73       19.13      6.39 o 
  -2 -12   2       13.41       17.23      2.85 o 
  -1 -12   2        2.31        2.39      2.80 o 
   0 -12   2      127.79      120.92      8.61 o 
   1 -12   2       88.82       92.70      7.89 o 
  -7 -11   2        2.88        0.94      2.21 o 
  -6 -11   2      307.65      302.19     12.85 o 
  -5 -11   2       14.99        8.83      2.95 o 
  -4 -11   2       69.79       75.38      6.24 o 
  -3 -11   2       36.34       48.86      3.58 o 
  -2 -11   2       23.11       19.48      3.77 o 
  -1 -11   2       94.05       94.62      6.85 o 
   0 -11   2       48.98       47.21      5.50 o 
   1 -11   2       71.26       72.45      6.88 o 
   2 -11   2      332.58      340.67     14.12 o 
  -8 -10   2       25.80       16.32      4.07 o 
  -7 -10   2       38.47       41.96      5.70 o 
  -6 -10   2        6.15        9.65      3.18 o 
  -5 -10   2      133.56      136.37      7.92 o 
  -4 -10   2       41.19       45.12      4.91 o 
  -3 -10   2      245.51      244.04      6.73 o 
  -2 -10   2      115.39      129.27      5.01 o 
  -1 -10   2       21.61       18.64      2.60 o 
   0 -10   2        5.09        9.93      3.26 o 
   1 -10   2      272.74      280.15     11.62 o 
   2 -10   2        1.06        3.72      3.18 o 
   3 -10   2      112.00      108.12      8.05 o 
  -8  -9   2       72.45       76.14      6.88 o 
  -7  -9   2       37.88       36.13      5.17 o 
  -6  -9   2      862.70      848.91     22.32 o 
  -5  -9   2      332.35      326.32     12.09 o 
  -4  -9   2       36.94       38.35      4.30 o 
  -3  -9   2      378.69      391.04      8.26 o 
  -2  -9   2       34.69       27.51      2.00 o 
  -1  -9   2        1.23        3.62      1.19 o 
   0  -9   2      265.97      291.61     10.68 o 
   1  -9   2        6.36       11.56      3.31 o 
   2  -9   2        3.61        3.39      2.62 o 
   3  -9   2      111.54      106.95      7.34 o 
   4  -9   2       20.92       21.23      4.48 o 
  -9  -8   2       24.40       15.68      4.15 o 
  -8  -8   2      267.26      266.38     12.23 o 
  -7  -8   2      194.44      188.19      9.68 o 
  -6  -8   2        0.13        0.76      2.06 o 
  -5  -8   2      531.65      530.40     15.60 o 
  -4  -8   2      282.27      292.72      6.69 o 
  -3  -8   2       11.66       11.23      1.60 o 
  -2  -8   2      457.59      455.98      6.95 o 
  -1  -8   2      605.13      609.03      8.53 o 
   0  -8   2      301.87      304.72     10.23 o 
   1  -8   2      420.05      395.68     12.40 o 
   2  -8   2      374.24      363.52     12.45 o 
   3  -8   2        8.75        9.98      3.11 o 
   4  -8   2       37.34       44.43      5.50 o 
   5  -8   2       80.08       74.54      7.13 o 
  -9  -7   2       90.59       98.51      7.87 o 
  -8  -7   2       21.20       22.97      4.28 o 
  -7  -7   2       65.45       84.70      6.39 o 
  -6  -7   2     3030.19     2976.77     35.93 o 
  -5  -7   2       48.44       51.64      2.88 o 
  -4  -7   2       92.09       95.99      3.14 o 
  -3  -7   2      401.87      377.29      6.98 o 
  -2  -7   2      755.32      786.38     17.70 o 
  -1  -7   2        0.81        5.46      1.36 o 
   0  -7   2      708.15      710.32      9.23 o 
   1  -7   2       54.97       46.83      4.13 o 
   2  -7   2       74.93       71.47      5.25 o 
   3  -7   2      578.76      611.92     16.80 o 
   4  -7   2       13.00       10.39      3.31 o 
   5  -7   2       11.60        5.68      3.16 o 
   6  -7   2       70.67       66.11      6.72 o 
  -9  -6   2       93.40       88.07      7.26 o 
  -8  -6   2      128.48      136.82      8.46 o 
  -7  -6   2        6.50       11.06      1.93 o 
  -6  -6   2      198.75      205.30      9.60 o 
  -5  -6   2      242.64      254.98      6.15 o 
  -4  -6   2      425.60      436.74      6.33 o 
  -3  -6   2      804.32      804.17      9.25 o 
  -2  -6   2      500.63      513.62      7.59 o 
  -1  -6   2       89.48       84.50      2.44 o 
   0  -6   2       98.52       92.54      3.91 o 
   1  -6   2      604.54      566.12     13.86 o 
   2  -6   2      484.96      495.59     13.36 o 
   3  -6   2      638.03      654.63     16.76 o 
   4  -6   2      149.11      153.68      8.03 o 
   5  -6   2       16.14       14.97      3.67 o 
   6  -6   2       80.52       84.65      6.83 o 
  -9  -5   2      257.30      239.88     10.45 o 
  -8  -5   2      370.46      395.58     12.80 o 
  -7  -5   2     1058.59     1055.98     22.60 o 
  -6  -5   2       13.63        7.94      2.19 o 
  -5  -5   2     1005.72     1014.35     14.72 o 
  -4  -5   2      184.22      207.13      3.55 o 
  -3  -5   2      960.22      928.88     10.56 o 
  -2  -5   2     4837.84     5097.07     43.54 o 
  -1  -5   2       22.05       30.98      1.44 o 
   0  -5   2      163.94      128.09      3.46 o 
   1  -5   2     2110.61     2169.43     36.03 o 
   2  -5   2      208.92      201.06      7.44 o 
   3  -5   2      410.29      408.82     11.84 o 
   4  -5   2      305.50      339.59     11.27 o 
   5  -5   2      294.88      303.56     11.17 o 
   6  -5   2      203.49      233.60     10.45 o 
   7  -5   2       44.07       54.29      6.01 o 
  -9  -4   2       74.00       63.23      6.04 o 
  -8  -4   2       75.85       62.75      5.17 o 
  -7  -4   2       79.32       70.37      5.04 o 
  -6  -4   2      139.48      147.88      6.55 o 
  -5  -4   2       13.84       16.96      2.39 o 
  -4  -4   2     4614.15     4736.98    124.93 o 
  -3  -4   2      411.59      376.49      4.88 o 
  -2  -4   2      234.21      309.45      4.25 o 
  -1  -4   2        4.69        6.36      0.71 o 
   0  -4   2      742.79      807.79      8.71 o 
   1  -4   2      265.70      281.49      5.57 o 
   2  -4   2     1836.24     1744.54     29.99 o 
   3  -4   2      714.49      706.48     15.89 o 
   4  -4   2        7.12       20.55      3.06 o 
   5  -4   2      420.02      413.11     12.66 o 
   6  -4   2        7.73        8.22      2.90 o 
   7  -4   2       30.18       27.09      4.38 o 
  -9  -3   2      113.45      106.49      7.46 o 
  -8  -3   2      344.60      311.72     11.60 o 
  -7  -3   2       50.05       55.69      4.69 o 
  -6  -3   2      255.31      261.71      8.98 o 
  -5  -3   2     1058.70     1089.65     21.21 o 
  -4  -3   2      836.83      945.17     18.10 o 
  -3  -3   2     3167.44     3412.23     59.80 o 
  -2  -3   2     3106.91     3102.01     26.95 o 
  -1  -3   2      565.83      545.64      5.99 o 
   0  -3   2       52.04       41.57      1.31 o 
   1  -3   2      957.72      943.40     12.17 o 
   2  -3   2      431.70      394.62      9.76 o 
   3  -3   2      756.30      750.10     15.98 o 
   4  -3   2     2366.19     2440.72     41.14 o 
   5  -3   2       54.35       55.59      4.46 o 
   6  -3   2      257.80      273.84     10.20 o 
   7  -3   2       95.75      115.25      6.93 o 
   8  -3   2       48.83       48.13      5.37 o 
  -9  -2   2      303.78      314.14     12.85 o 
  -8  -2   2       14.88        7.77      2.85 o 
  -7  -2   2      370.62      354.96     11.86 o 
  -6  -2   2       53.80       41.94      3.77 o 
  -5  -2   2       83.16       76.22      4.31 o 
  -4  -2   2     2130.39     2215.40     36.20 o 
  -3  -2   2      491.25      448.92      9.93 o 
  -2  -2   2      707.20      745.17     13.55 o 
  -1  -2   2     4859.77     4845.98     40.42 o 
   0  -2   2     3115.10     3109.89     25.51 o 
   1  -2   2     3960.75     3865.23     32.78 o 
   2  -2   2      364.07      308.05      5.47 o 
   3  -2   2      294.88      262.26      5.76 o 
   4  -2   2        4.66        7.05      1.29 o 
   5  -2   2     2687.05     2683.36     44.46 o 
   6  -2   2     1001.51      997.75     21.63 o 
   7  -2   2        0.00       -0.36      1.99 o 
  -9  -1   2       10.43       12.60      3.69 o 
  -8  -1   2       19.30       26.20      4.35 o 
  -7  -1   2     1268.97     1200.27     26.09 o 
  -6  -1   2      171.91      170.16      7.44 o 
  -5  -1   2      828.15      826.08     17.75 o 
  -4  -1   2      895.94      838.31     10.42 o 
  -3  -1   2       77.88       76.42      3.47 o 
  -2  -1   2      462.18      477.79      9.64 o 
  -1  -1   2      332.68      333.61      6.84 o 
   0  -1   2      105.83      116.24      2.29 o 
   1  -1   2      243.60      244.30      5.78 o 
   2  -1   2      143.36      128.65      4.31 o 
   3  -1   2      124.41      122.20      6.65 o 
   4  -1   2      944.28      866.16     12.11 o 
   5  -1   2      743.33      724.50     11.17 o 
   6  -1   2      867.88      926.11     13.88 o 
   7  -1   2      832.67      847.70     19.38 o 
  -9   0   2      115.67      101.02      7.85 o 
  -8   0   2      141.73      143.30      8.33 o 
  -7   0   2      174.76      180.54      8.69 o 
  -6   0   2     1235.75     1236.43     25.62 o 
  -5   0   2     1396.22     1453.76     17.87 o 
  -4   0   2      439.03      433.07      6.65 o 
  -3   0   2     3820.55     3847.18     43.76 o 
  -2   0   2      355.75      352.23      4.76 o 
  -1   0   2      313.60      312.47      6.49 o 
   0   0   2     2830.40     2890.82     59.06 o 
   1   0   2     1416.35     1427.96     20.43 o 
   2   0   2        7.38        5.65      1.12 o 
   3   0   2      855.10      705.60     13.59 o 
   4   0   2       22.56       24.57      2.42 o 
   5   0   2       58.40       66.95      2.81 o 
   6   0   2     1387.21     1427.54     21.25 o 
   7   0   2      209.85      210.99      5.77 o 
   9   0   2      156.55      176.54      9.88 o 
  -9   1   2      112.32      105.88      8.15 o 
  -8   1   2       21.69       16.78      3.87 o 
  -7   1   2      104.67      120.33      7.28 o 
  -6   1   2       39.74       36.16      4.15 o 
  -5   1   2     1827.10     1873.12     22.57 o 
  -4   1   2     5320.18     5641.40     58.71 o 
  -3   1   2       62.77       53.19      1.92 o 
  -2   1   2      240.32      229.15      4.24 o 
  -1   1   2     1088.25     1078.53     12.03 o 
   0   1   2      323.19      357.13      4.60 o 
   1   1   2      154.45      153.99      2.33 o 
   2   1   2     2936.49     3003.19     44.24 o 
   3   1   2     1617.78     1830.27     29.00 o 
   4   1   2      229.78      216.18      6.43 o 
   5   1   2      512.19      466.58     11.14 o 
   7   1   2      242.86      251.08      7.10 o 
   9   1   2       18.27       19.55      4.12 o 
  -8   2   2      253.57      260.70     11.95 o 
  -7   2   2        0.28       -1.40      1.81 o 
  -6   2   2       18.32       14.18      3.13 o 
  -5   2   2       59.00       53.99      3.93 o 
  -4   2   2       12.98       13.17      1.47 o 
  -3   2   2     1446.14     1493.53     23.00 o 
  -2   2   2        2.23        2.13      0.89 o 
  -1   2   2       82.41       80.04      2.02 o 
   0   2   2      238.69      253.16      3.65 o 
   1   2   2      883.81      912.13     10.50 o 
   2   2   2     1699.60     1733.61     27.14 o 
   3   2   2     1138.87     1208.95     20.07 o 
   4   2   2      407.43      392.74      9.02 o 
   5   2   2        0.84        6.75      1.76 o 
   6   2   2      509.23      494.13     11.98 o 
   7   2   2      671.34      649.10     15.05 o 
   8   2   2       86.74       93.04      6.19 o 
   9   2   2       87.30       91.28      6.72 o 
  -8   3   2       20.55       19.83      4.38 o 
  -7   3   2      663.87      621.33     18.39 o 
  -6   3   2        2.91        3.02      1.42 o 
  -5   3   2       74.75       72.24      3.37 o 
  -4   3   2      429.84      422.50     10.44 o 
  -3   3   2      623.91      663.34     13.44 o 
  -2   3   2       13.57       18.23      1.88 o 
  -1   3   2    30613.45    30106.17    422.37 o 
   0   3   2     7223.49     7543.62    106.97 o 
   1   3   2        0.78        3.00      1.85 o 
   2   3   2     3126.65     3045.23     32.28 o 
   3   3   2      137.98      132.63      3.15 o 
   4   3   2       39.50       23.02      2.09 o 
   5   3   2     2853.87     2893.46     44.80 o 
   6   3   2      961.73     1009.71     20.29 o 
   7   3   2      493.96      476.65      8.82 o 
   8   3   2      410.79      401.32     12.55 o 
   9   3   2      123.28      121.68      7.36 o 
  -8   4   2       69.53       61.93      6.80 o 
  -7   4   2      193.48      223.72     10.88 o 
  -6   4   2      344.13      359.74      8.50 o 
  -5   4   2       18.99       15.02      2.65 o 
  -4   4   2       13.61        5.22      1.78 o 
  -3   4   2      140.93      149.24      5.79 o 
  -2   4   2      648.78      604.31     12.80 o 
  -1   4   2        6.10        7.38      1.53 o 
   0   4   2     4624.45     4488.77     65.82 o 
   1   4   2       20.15       36.13      1.67 o 
   2   4   2       65.91       56.96      2.02 o 
   3   4   2      759.08      812.59     11.09 o 
   4   4   2       56.06       22.59      1.51 o 
   5   4   2      951.77      973.62     10.69 o 
   6   4   2     1610.05     1683.53     20.41 o 
   7   4   2       78.39       83.72      4.94 o 
   8   4   2        1.29        1.73      1.96 o 
  -7   5   2      110.95      132.17      8.69 o 
  -6   5   2      244.10      258.42     10.07 o 
  -5   5   2        0.15       -0.97      1.53 o 
  -4   5   2       15.52        9.93      2.57 o 
  -3   5   2      988.32     1036.11     20.73 o 
  -2   5   2      664.38      661.32     14.43 o 
  -1   5   2     6117.88     6184.68     90.59 o 
   0   5   2     4365.50     4185.30     62.62 o 
   1   5   2     1208.95     1178.17     14.82 o 
   2   5   2      456.12      495.22     11.92 o 
   3   5   2     3392.83     3425.07     35.81 o 
   4   5   2      503.35      543.09      6.51 o 
   5   5   2       18.67       13.30      1.78 o 
   6   5   2      675.48      692.12      8.77 o 
   7   5   2        1.85        2.67      1.81 o 
   8   5   2      304.64      281.00     11.35 o 
   9   5   2      157.91      163.33      9.20 o 
  10   5   2       39.48       44.81      6.21 o 
  -7   6   2       35.46       36.05      5.58 o 
  -6   6   2       17.36       20.27      3.97 o 
  -5   6   2      211.97      234.31      9.63 o 
  -4   6   2       54.26       54.37      4.51 o 
  -3   6   2       69.07       55.96      4.46 o 
  -2   6   2      386.61      385.55     10.80 o 
  -1   6   2      163.05      154.68      6.19 o 
   0   6   2     3364.13     3454.57     53.58 o 
   1   6   2      368.99      392.19      7.11 o 
   2   6   2      431.44      350.68      6.53 o 
   3   6   2        1.19        1.89      0.42 o 
   4   6   2     2391.25     2475.15     22.57 o 
   5   6   2      201.63      202.34      5.06 o 
   6   6   2        9.11        9.18      1.50 o 
   7   6   2     1768.95     1667.65     33.64 o 
   8   6   2      231.16      226.86     10.30 o 
   9   6   2       14.40        8.10      2.95 o 
  -6   7   2       85.04       81.47      6.42 o 
  -5   7   2      108.99       94.40      6.55 o 
  -4   7   2       53.38       42.76      4.58 o 
  -3   7   2       50.88       59.46      4.81 o 
  -2   7   2       25.83       24.55      3.28 o 
  -1   7   2      152.53      136.83      6.24 o 
   0   7   2      512.57      490.61     12.42 o 
   1   7   2       29.03       20.34      1.96 o 
   2   7   2      884.99      991.75     13.98 o 
   3   7   2     2063.39     2041.31     24.60 o 
   4   7   2      273.53      316.16      6.61 o 
   5   7   2       55.01       60.56      2.91 o 
   6   7   2      175.18      186.10      8.26 o 
   7   7   2       20.94       25.69      4.05 o 
   8   7   2      912.64      819.30     21.94 o 
   9   7   2      178.73      167.88      9.53 o 
  -5   8   2       21.06       13.75      3.74 o 
  -4   8   2      372.09      384.79     13.31 o 
  -3   8   2        2.35       -0.28      2.06 o 
  -2   8   2      116.76      116.96      6.47 o 
  -1   8   2      127.58      140.08      6.75 o 
   0   8   2      322.70      314.89     10.15 o 
   1   8   2     1073.26     1072.74     15.65 o 
   2   8   2      616.50      660.58     10.99 o 
   3   8   2       22.01       17.18      2.71 o 
   4   8   2      370.23      371.04      7.62 o 
   5   8   2       79.97       73.30      3.37 o 
   6   8   2        3.82        5.88      1.49 o 
   7   8   2        7.51        6.44      2.62 o 
   8   8   2      514.98      490.72     16.46 o 
   9   8   2       10.99       19.93      4.23 o 
  -5   9   2       20.03       20.98      4.56 o 
  -4   9   2        7.90       11.00      3.49 o 
  -3   9   2      300.84      292.07     11.60 o 
  -2   9   2       92.20       85.61      5.99 o 
  -1   9   2       15.88       10.95      2.78 o 
   0   9   2      230.86      237.21      9.23 o 
   1   9   2      211.43      210.22      6.03 o 
   2   9   2      475.91      464.15      9.32 o 
   3   9   2     1312.13     1352.31     27.67 o 
   4   9   2       73.39       71.23     10.11 o 
   5   9   2      190.55      181.78      5.45 o 
   6   9   2       30.53       37.38      4.76 o 
   7   9   2        8.60        6.01      2.70 o 
   8   9   2        4.08        4.74      2.78 o 
   9   9   2      356.02      390.05     15.60 o 
  -4  10   2        7.71       12.12      3.69 o 
  -3  10   2        1.21       -0.97      2.52 o 
  -2  10   2       61.34       48.08      5.27 o 
  -1  10   2      167.97      166.36      8.33 o 
   0  10   2      366.69      351.06     12.17 o 
   1  10   2       85.37       80.41      5.71 o 
   2  10   2      266.94      283.14      7.37 o 
   3  10   2       35.33       33.27      2.90 o 
   4  10   2        1.31        1.74      1.85 o 
   5  10   2      416.01      400.23      8.85 o 
   6  10   2        4.22        2.98      2.32 o 
   7  10   2        3.01        3.41      2.65 o 
   9  10   2       23.65       22.13      4.81 o 
  -3  11   2        1.21        1.02      2.75 o 
  -2  11   2        3.29        2.14      2.72 o 
  -1  11   2      194.32      186.96      9.61 o 
   0  11   2      219.01      225.90     10.14 o 
   1  11   2      694.39      706.03     18.75 o 
   2  11   2       63.34       69.31      4.00 o 
   3  11   2      101.78      106.07     10.66 o 
   4  11   2       68.71       76.40      4.08 o 
   5  11   2        0.01        2.13      1.46 o 
   6  11   2       50.04       39.62      5.32 o 
   7  11   2      260.42      266.78     12.31 o 
   8  11   2       26.94       20.19      4.56 o 
  -2  12   2        1.14       10.34      3.54 o 
  -1  12   2        5.16        7.46      3.72 o 
   0  12   2       78.77       80.02      6.93 o 
   1  12   2      116.16      117.20      7.77 o 
   2  12   2      345.91      351.61      9.28 o 
   3  12   2      131.22      140.05      5.77 o 
   4  12   2      164.30      148.83     10.48 o 
   5  12   2        2.06        0.56      1.62 o 
   6  12   2       33.40       26.48      4.84 o 
   7  12   2      135.90      120.21      8.69 o 
   0  13   2        3.14        3.62      3.44 o 
   1  13   2      252.92      247.11     11.67 o 
   2  13   2        9.57       12.60      3.90 o 
   3  13   2        1.10        0.75      1.97 o 
   4  13   2      137.32      147.20      6.20 o 
   5  13   2      137.27      147.95      9.32 o 
   6  13   2       20.04       18.20      4.23 o 
   2  14   2       30.38       35.04      5.65 o 
   3  14   2       17.45       15.45      4.09 o 
   4  14   2       44.14       42.47      4.70 o 
  -6 -12   3       70.72       74.05      7.33 o 
  -5 -12   3       27.61       28.39      5.12 o 
  -4 -12   3        7.61        5.60      3.18 o 
  -3 -12   3        8.40        9.24      3.49 o 
  -2 -12   3       45.36       50.05      4.10 o 
  -1 -12   3       48.79       55.71      6.03 o 
   0 -12   3       61.87       65.32      6.82 o 
  -7 -11   3        2.55        2.11      2.62 o 
  -6 -11   3      352.83      352.11     14.07 o 
  -5 -11   3      207.73      228.19     10.86 o 
  -4 -11   3        5.76        6.59      2.55 o 
  -3 -11   3      188.08      179.99      9.20 o 
  -2 -11   3       10.38       13.54      2.47 o 
  -1 -11   3        4.30        3.51      2.78 o 
   0 -11   3        2.18        0.18      2.88 o 
   1 -11   3      266.44      305.06     12.90 o 
   2 -11   3        0.82        0.18      3.28 o 
  -8 -10   3        2.97        4.10      3.18 o 
  -7 -10   3       53.01       48.87      5.96 o 
  -6 -10   3       62.39       59.95      6.16 o 
  -5 -10   3      105.97      106.29      7.16 o 
  -4 -10   3      221.16      219.74      9.79 o 
  -3 -10   3      311.11      343.34      8.20 o 
  -2 -10   3        6.44        7.50      1.51 o 
  -1 -10   3      125.30      137.14      4.28 o 
   0 -10   3       13.00       16.57      3.82 o 
   1 -10   3       25.58       19.68      4.20 o 
   2 -10   3      137.70      146.63      8.94 o 
   3 -10   3       75.37       88.95      7.79 o 
  -8  -9   3       64.02       81.03      7.18 o 
  -7  -9   3      303.04      298.29     12.80 o 
  -6  -9   3        3.09        1.83      2.04 o 
  -5  -9   3        2.60        2.65      2.06 o 
  -4  -9   3        9.91        5.04      2.19 o 
  -3  -9   3       32.52       35.51      2.17 o 
  -2  -9   3      809.33      820.37     10.88 o 
  -1  -9   3      154.98      157.77      4.30 o 
   0  -9   3      110.90      111.19      6.85 o 
   1  -9   3      314.40      323.59     11.88 o 
   2  -9   3       44.02       48.46      5.50 o 
   3  -9   3      110.28      118.95      8.30 o 
   4  -9   3       47.81       56.12      6.60 o 
  -8  -8   3       57.23       61.85      6.62 o 
  -7  -8   3        1.78       -0.92      1.93 o 
  -6  -8   3     1422.34     1410.69     31.00 o 
  -5  -8   3      183.46      197.80      5.91 o 
  -4  -8   3       78.41       87.00      3.75 o 
  -3  -8   3      210.33      198.11      4.33 o 
  -2  -8   3       43.14       51.19      2.32 o 
  -1  -8   3       68.80       74.78      4.25 o 
   0  -8   3      400.91      377.12      9.40 o 
   1  -8   3       78.95       81.81      5.78 o 
   2  -8   3      168.66      158.59      8.26 o 
   3  -8   3       48.55       61.17      6.09 o 
   4  -8   3        1.29        4.28      2.90 o 
   5  -8   3        0.26       -0.74      2.62 o 
  -9  -7   3       10.65       10.54      3.69 o 
  -8  -7   3      137.25      128.41      8.46 o 
  -7  -7   3      717.81      724.79     20.28 o 
  -6  -7   3      646.17      628.60     28.67 o 
  -5  -7   3      104.73      105.78      4.16 o 
  -4  -7   3      148.96      144.79      4.63 o 
  -3  -7   3        4.65       11.13      1.82 o 
  -2  -7   3       22.04       17.19      1.44 o 
  -1  -7   3      539.00      478.80      7.09 o 
   0  -7   3        2.79        4.89      1.08 o 
   1  -7   3      544.81      537.32     14.40 o 
   2  -7   3       65.09       61.22      5.09 o 
   3  -7   3       18.23       15.73      3.31 o 
   4  -7   3       72.62       59.21      5.81 o 
   5  -7   3      111.84      125.67      8.38 o 
  -9  -6   3      158.31      168.83     10.04 o 
  -8  -6   3        5.80       10.47      2.06 o 
  -7  -6   3       88.62       90.21      4.27 o 
  -6  -6   3     2172.18     2181.77     38.51 o 
  -5  -6   3       25.56       27.10      2.36 o 
  -4  -6   3       84.42       80.58      3.36 o 
  -3  -6   3      288.26      302.92      4.88 o 
  -2  -6   3      923.30      880.77     10.10 o 
  -1  -6   3       32.09       46.50      1.93 o 
   0  -6   3     1280.85     1276.04     13.75 o 
   1  -6   3     1498.46     1547.36     20.32 o 
   2  -6   3       59.37       65.32      4.92 o 
   3  -6   3      105.22       98.38      6.09 o 
   4  -6   3       89.91      102.13      6.60 o 
   5  -6   3      259.23      278.98     11.52 o 
   6  -6   3       21.71       16.27      4.15 o 
  -9  -5   3       26.41       15.40      3.56 o 
  -8  -5   3       10.72       17.90      3.56 o 
  -7  -5   3      109.67      150.62      7.29 o 
  -6  -5   3      407.82      437.72     12.22 o 
  -5  -5   3        1.91        1.79      1.00 o 
  -4  -5   3       33.23       31.53      5.23 o 
  -3  -5   3      653.33      701.79     11.27 o 
  -2  -5   3        4.74        2.53      0.64 o 
  -1  -5   3       31.95       20.23      1.57 o 
   0  -5   3       54.18       60.99      4.21 o 
   1  -5   3      522.40      524.52      9.01 o 
   2  -5   3     2185.81     2120.22     36.60 o 
   3  -5   3      968.57      974.74     21.10 o 
   4  -5   3       27.44       21.08      3.54 o 
   5  -5   3       25.73       23.73      4.12 o 
   6  -5   3       58.94       62.21      6.01 o 
   7  -5   3        2.53        1.86      3.06 o 
  -9  -4   3      333.99      345.66     13.26 o 
  -8  -4   3      387.16      379.84     13.01 o 
  -7  -4   3      140.26      124.35      6.75 o 
  -6  -4   3      458.32      436.55     12.38 o 
  -5  -4   3      805.56      787.34     17.05 o 
  -4  -4   3        0.27        1.17      1.15 o 
  -3  -4   3      953.89      962.40     10.01 o 
  -2  -4   3     6343.07     6357.83     53.51 o 
  -1  -4   3      562.33      565.52      6.70 o 
   0  -4   3     1925.56     2020.98     26.88 o 
   1  -4   3     1102.97      999.49     13.57 o 
   2  -4   3      219.41      201.35      7.27 o 
   3  -4   3     1483.31     1544.11     28.74 o 
   4  -4   3      177.19      165.78      7.59 o 
   5  -4   3       98.90      113.88      6.78 o 
   6  -4   3        0.86        1.17      2.24 o 
   7  -4   3        2.80        2.11      2.80 o 
  -9  -3   3      396.72      401.81     14.79 o 
  -8  -3   3       57.54       57.14      5.60 o 
  -7  -3   3       98.02      117.47      6.62 o 
  -6  -3   3      260.07      268.72      9.43 o 
  -5  -3   3      558.37      554.22     13.60 o 
  -4  -3   3     1404.47     1447.27     25.87 o 
  -3  -3   3     2599.56     2560.98     40.74 o 
  -2  -3   3      144.30      140.11      2.48 o 
  -1  -3   3      232.39      285.87      3.92 o 
   0  -3   3       80.28      114.67      2.29 o 
   1  -3   3      210.19      211.20     14.96 o 
   2  -3   3     3494.28     3596.35     38.92 o 
   3  -3   3     1390.12     1491.31     27.03 o 
   4  -3   3       58.88       58.19      4.38 o 
   5  -3   3      900.96      965.27     21.47 o 
   6  -3   3      280.38      278.65     10.63 o 
   7  -3   3      304.22      282.04     11.29 o 
   8  -3   3       19.59       19.50      4.33 o 
  -9  -2   3       92.94       97.14      7.41 o 
  -8  -2   3      188.18      201.81      9.66 o 
  -7  -2   3      126.22      114.49      6.70 o 
  -6  -2   3      182.55      197.95      8.05 o 
  -5  -2   3       99.09       86.92      4.89 o 
  -4  -2   3      795.03      764.07     16.04 o 
  -3  -2   3     2051.19     1988.48     32.64 o 
  -2  -2   3     2227.39     2293.38     36.12 o 
  -1  -2   3     1685.80     1691.34     13.03 o 
   0  -2   3       30.18       35.41      0.97 o 
   1  -2   3      361.59      340.43      5.75 o 
   2  -2   3      520.44      517.95      6.63 o 
   3  -2   3       41.23       45.57      2.31 o 
   4  -2   3     1237.06     1228.33     16.59 o 
   5  -2   3       34.97       33.11      2.58 o 
   6  -2   3      375.55      366.57     11.73 o 
   7  -2   3        9.98        8.53      2.90 o 
   8  -2   3        6.80       10.90      3.44 o 
  -9  -1   3      184.81      182.71     10.01 o 
  -8  -1   3        4.73        0.48      2.19 o 
  -7  -1   3       66.30       54.02      5.20 o 
  -6  -1   3      133.11      188.11      8.03 o 
  -5  -1   3      109.23      116.71      5.71 o 
  -4  -1   3     1743.10     1765.38     30.63 o 
  -3  -1   3     1298.19     1220.20     21.82 o 
  -2  -1   3      826.58      791.60     14.82 o 
  -1  -1   3     6550.37     6398.94    228.83 o 
   0  -1   3    32008.59    30772.80   1270.16 o 
   1  -1   3      104.85       94.57      3.54 o 
   2  -1   3      455.10      452.38      7.08 o 
   3  -1   3     1067.03     1036.17     19.33 o 
   4  -1   3       31.71       27.53      2.04 o 
   5  -1   3      974.27      980.80     14.27 o 
   6  -1   3     1081.58     1093.37     16.03 o 
   7  -1   3       54.62       55.92      4.86 o 
   8  -1   3        6.23        4.20      2.55 o 
  -9   0   3       26.99       32.97      5.53 o 
  -8   0   3       13.06        7.23      3.00 o 
  -7   0   3       55.06       62.11      5.37 o 
  -5   0   3     3508.31     3611.09     58.37 o 
  -4   0   3     1056.19     1040.73     12.86 o 
  -3   0   3      234.35      253.37      4.95 o 
  -2   0   3     1113.55     1121.66     16.89 o 
  -1   0   3     1605.22     1651.00     17.80 o 
   0   0   3      555.26      607.26      7.54 o 
   1   0   3    10117.76     9976.50    110.57 o 
   2   0   3      301.38      340.94      5.53 o 
   3   0   3      134.21      155.91      5.38 o 
   4   0   3     2017.06     1966.80     32.91 o 
   5   0   3       10.25        8.78      2.11 o 
   6   0   3       81.35       87.88      3.69 o 
   7   0   3       31.92       32.92      5.04 o 
   8   0   3       66.05       66.78      4.85 o 
  -9   1   3       79.54       83.45      8.02 o 
  -8   1   3      104.63      100.48      7.39 o 
  -7   1   3      216.38      236.89     10.30 o 
  -6   1   3        4.63        2.32      1.88 o 
  -5   1   3     1284.17     1342.58     30.54 o 
  -4   1   3      291.28      299.28      6.70 o 
  -3   1   3      319.78      278.31      4.79 o 
  -2   1   3      569.37      600.18     10.31 o 
  -1   1   3      257.28      281.26      4.24 o 
   0   1   3     4901.51     4821.88     75.31 o 
   1   1   3     2714.82     2682.38     22.90 o 
   2   1   3      548.79      555.89      7.45 o 
   3   1   3     1789.23     1714.18     27.94 o 
   4   1   3     1488.58     1609.91     27.48 o 
   5   1   3      251.29      249.25      7.96 o 
   6   1   3     1084.98     1043.24     21.17 o 
   7   1   3      226.67      236.69      6.08 o 
  -8   2   3       50.08       37.51      5.42 o 
  -7   2   3      491.59      493.46     15.92 o 
  -6   2   3      368.66      325.91     11.71 o 
  -5   2   3     1195.19     1254.27     16.81 o 
  -4   2   3     1483.96     1515.21     18.69 o 
  -3   2   3      504.18      513.06      7.83 o 
  -2   2   3       21.66       17.65      1.19 o 
  -1   2   3     1552.73     1444.61     16.22 o 
   0   2   3     1142.39     1239.63     13.87 o 
   1   2   3     1783.95     1797.17     15.74 o 
   2   2   3     8569.56     8450.81     87.29 o 
   3   2   3     2208.59     2456.70     37.99 o 
   4   2   3     2430.98     2642.75     41.42 o 
   5   2   3     2498.07     2593.46     41.60 o 
   6   2   3        2.27        5.37      1.93 o 
   7   2   3      775.30      730.80     16.87 o 
   9   2   3       41.89       48.97      5.35 o 
  -8   3   3      198.99      211.94     11.21 o 
  -7   3   3       12.79        6.57      3.13 o 
  -6   3   3      270.50      262.92     10.61 o 
  -5   3   3      362.38      365.48      7.58 o 
  -4   3   3       59.52       58.61      4.44 o 
  -3   3   3     1328.49     1291.53     18.38 o 
  -2   3   3     1520.86     1537.39     18.03 o 
  -1   3   3      730.94      699.32      9.18 o 
   0   3   3     1665.69     1897.51     28.76 o 
   1   3   3     1508.67     1578.86     17.80 o 
   2   3   3      214.87      222.00      4.05 o 
   3   3   3      202.88      163.21      4.87 o 
   4   3   3      883.01      854.96     11.69 o 
   5   3   3       40.59       44.41      3.29 o 
   6   3   3     1302.48     1323.12     24.49 o 
   7   3   3        3.99        3.72      1.96 o 
   8   3   3      191.84      184.92      8.33 o 
   9   3   3      156.92      168.35      8.53 o 
  -8   4   3       15.55       22.76      4.94 o 
  -7   4   3      495.60      535.12     17.40 o 
  -6   4   3        0.70       -0.20      2.27 o 
  -5   4   3       18.64       12.06      1.88 o 
  -4   4   3     1654.07     1679.74     21.48 o 
  -3   4   3       10.90        6.09      1.23 o 
  -2   4   3       62.47       63.42      4.50 o 
  -1   4   3    11539.49    12064.26    170.06 o 
   0   4   3     2237.67     2314.26     25.02 o 
   1   4   3      689.09      706.33      8.00 o 
   2   4   3      258.66      322.32      5.54 o 
   3   4   3       20.67       34.85      1.77 o 
   4   4   3      286.64      382.99      8.00 o 
   5   4   3      541.88      535.20      8.96 o 
   6   4   3     2641.84     2690.25     25.51 o 
   7   4   3       54.43       54.07      5.67 o 
  -7   5   3       70.20       66.54      6.85 o 
  -6   5   3      352.49      378.40     13.80 o 
  -5   5   3      241.65      253.09      6.83 o 
  -4   5   3       57.31       65.45      4.53 o 
  -3   5   3       90.71      118.05      5.48 o 
  -2   5   3      258.68      244.07      7.60 o 
  -1   5   3     1699.59     1811.70     30.35 o 
   0   5   3      954.58      893.42     17.04 o 
   1   5   3      208.09      255.31      4.74 o 
   2   5   3       77.35       92.71      2.90 o 
   3   5   3      150.44      116.61      3.37 o 
   4   5   3      301.05      311.06      4.36 o 
   5   5   3      633.46      610.99      7.59 o 
   6   5   3      672.57      689.47     11.27 o 
   7   5   3     1338.26     1298.24     37.49 o 
   8   5   3       51.02       53.02      5.30 o 
   9   5   3        1.46       -0.64      1.99 o 
  -7   6   3       22.41       33.07      5.55 o 
  -6   6   3       49.59       56.95      5.64 o 
  -5   6   3        7.80        3.17      1.78 o 
  -4   6   3       18.70       19.88      3.18 o 
  -3   6   3      449.15      479.95     12.79 o 
  -2   6   3      209.96      186.60      7.09 o 
  -1   6   3     3792.37     3720.43     57.86 o 
   0   6   3     2149.53     2244.01     36.97 o 
   1   6   3      135.41      154.80      4.51 o 
   2   6   3      195.87      150.06      6.15 o 
   3   6   3      509.59      489.09      8.24 o 
   4   6   3      745.06      753.92     11.32 o 
   5   6   3     2098.85     2048.11     26.19 o 
   6   6   3      993.43     1011.82     14.86 o 
   7   6   3      133.29      126.29      4.60 o 
   8   6   3      602.89      593.41     17.52 o 
   9   6   3       21.58       21.08      4.15 o 
  -6   7   3        0.82        1.87      1.89 o 
  -5   7   3        0.85       -2.05      1.37 o 
  -4   7   3      434.76      403.38     12.81 o 
  -3   7   3      195.49      183.22      7.98 o 
  -2   7   3      691.87      676.69     16.21 o 
  -1   7   3     1461.14     1524.61     28.28 o 
   0   7   3      159.04      145.00      6.24 o 
   1   7   3      685.82      668.20     10.95 o 
   2   7   3     1170.77     1219.79     16.45 o 
   3   7   3        0.37        0.00      0.83 o 
   4   7   3        2.61       12.03      1.97 o 
   5   7   3      108.72       94.74     13.25 o 
   6   7   3        0.78        0.37      1.03 o 
   7   7   3     1057.72     1027.80     24.22 o 
   8   7   3      490.01      486.63     15.82 o 
   9   7   3       32.41       40.66      5.37 o 
  -5   8   3       11.48        9.85      3.49 o 
  -4   8   3       16.60       18.87      3.72 o 
  -3   8   3      459.98      427.48     13.30 o 
  -2   8   3      125.17      124.50      6.67 o 
  -1   8   3     1072.10     1048.42     22.29 o 
   0   8   3       54.81       38.33      3.82 o 
   1   8   3        4.67        4.20      1.29 o 
   2   8   3      736.84      724.98     17.28 o 
   3   8   3     3337.89     3211.51     36.93 o 
   4   8   3      108.79      110.38      4.78 o 
   5   8   3        0.76        3.26      1.48 o 
   6   8   3       15.34       20.87      2.25 o 
   7   8   3        4.73        3.90      2.27 o 
   8   8   3       94.89       90.60      6.93 o 
   9   8   3      237.56      222.07     11.14 o 
  -5   9   3        2.15       -0.74      2.39 o 
  -4   9   3       52.11       48.36      5.47 o 
  -3   9   3        0.30       -2.37      2.09 o 
  -2   9   3      223.20      225.77      9.51 o 
  -1   9   3       62.93       48.51      4.71 o 
   0   9   3       96.85      104.31      6.14 o 
   1   9   3        7.05        4.23      2.04 o 
   2   9   3      271.49      247.84      9.58 o 
   3   9   3      287.05      278.14      9.37 o 
   4   9   3      489.43      517.86     14.97 o 
   5   9   3      737.38      708.64     12.19 o 
   6   9   3       69.23       59.09      3.38 o 
   7   9   3      134.59      121.82      7.74 o 
   8   9   3      528.90      539.94     17.79 o 
   9   9   3        3.73        5.78      3.21 o 
  -4  10   3        0.01        2.83      2.60 o 
  -3  10   3        7.95       10.03      3.34 o 
  -2  10   3       56.65       58.70      5.76 o 
  -1  10   3      327.03      293.91     11.40 o 
   0  10   3      580.06      591.93     16.45 o 
   1  10   3       23.81       21.57      3.62 o 
   2  10   3       33.74       22.77      2.59 o 
   3  10   3      978.88      991.83     15.73 o 
   4  10   3       56.51       59.96      3.48 o 
   5  10   3        0.57        0.40      1.67 o 
   6  10   3      459.42      434.19      9.48 o 
   7  10   3      412.50      403.81     14.69 o 
   8  10   3        3.11        4.15      2.70 o 
   9  10   3       51.23       43.26      6.11 o 
  -3  11   3        0.20       -1.50      2.52 o 
  -2  11   3       35.07       29.43      4.74 o 
  -1  11   3       45.07       31.37      4.74 o 
   0  11   3      369.35      371.03     13.21 o 
   1  11   3      284.55      307.11     11.68 o 
   2  11   3      171.13      181.70      6.26 o 
   3  11   3       27.26       33.20      3.11 o 
   4  11   3      176.82      168.04      5.78 o 
   5  11   3        2.72        4.39      1.56 o 
   6  11   3        1.48        2.38      1.64 o 
   7  11   3      122.80      106.09      7.64 o 
   8  11   3      142.48      160.08      9.83 o 
  -2  12   3       50.55       35.67      5.50 o 
  -1  12   3        5.00        4.96      3.00 o 
   0  12   3       75.57       79.33      6.67 o 
   1  12   3      668.80      653.55     18.69 o 
   2  12   3       40.09       32.95      3.48 o 
   3  12   3        6.56        5.93      2.07 o 
   4  12   3       10.22       12.16      7.04 o 
   5  12   3       33.13       31.04      3.65 o 
   6  12   3       43.88       24.60      4.66 o 
   7  12   3      134.46      138.01      9.17 o 
   0  13   3      127.98      103.06      7.95 o 
   1  13   3        0.11       -2.85      2.52 o 
   2  13   3      294.61      308.32     12.59 o 
   3  13   3      157.52      162.81      6.56 o 
   4  13   3       24.79       25.49      3.24 o 
   5  13   3        1.14       -0.02      4.98 o 
   6  13   3       21.28       23.09      4.94 o 
   7  13   3       47.62       38.58      5.98 o 
   2  14   3       25.52       26.30      5.27 o 
   3  14   3       34.03       38.46      5.13 o 
   4  14   3      111.42      107.16      6.05 o 
   5  14   3       60.82       66.58      4.83 o 
  -5 -12   4      269.87      284.25     12.74 o 
  -4 -12   4       78.05       73.78      6.54 o 
  -3 -12   4       37.55       40.28      5.47 o 
  -2 -12   4       22.80       18.82      4.25 o 
  -1 -12   4        1.21        4.25      3.49 o 
  -6 -11   4       21.06       19.04      4.43 o 
  -5 -11   4       13.76       13.37      3.62 o 
  -4 -11   4      261.16      271.80     11.70 o 
  -3 -11   4        4.19        8.22      2.95 o 
  -2 -11   4       20.32       23.04      2.98 o 
  -1 -11   4      149.05      164.22      6.19 o 
   0 -11   4      128.57      122.50      8.25 o 
   1 -11   4       67.87       62.14      6.70 o 
  -7 -10   4       52.23       49.04      6.09 o 
  -6 -10   4      125.02      113.66      7.82 o 
  -5 -10   4       37.93       38.58      4.97 o 
  -4 -10   4       21.62       32.74      4.51 o 
  -3 -10   4      308.08      333.25     12.11 o 
  -2 -10   4      344.37      355.61      8.46 o 
  -1 -10   4      130.26      121.34      4.16 o 
   0 -10   4      111.85      126.01      7.77 o 
   1 -10   4      368.35      374.21     13.97 o 
   2 -10   4       37.77       46.70      5.96 o 
  -8  -9   4      112.89      111.84      8.35 o 
  -7  -9   4      274.50      238.68     11.47 o 
  -6  -9   4      114.29      125.88      7.92 o 
  -5  -9   4      163.93      160.44      8.48 o 
  -4  -9   4       48.54       46.87      3.17 o 
  -3  -9   4      153.18      158.00      5.33 o 
  -2  -9   4        3.09        4.99      1.51 o 
  -1  -9   4      122.13      129.10      5.64 o 
   0  -9   4      110.38      128.23      5.12 o 
   1  -9   4        6.01        7.69      3.08 o 
   2  -9   4        2.65        1.96      2.77 o 
   3  -9   4       28.17       29.87      5.27 o 
  -8  -8   4      191.73      209.72     11.11 o 
  -7  -8   4      501.33      478.76     16.33 o 
  -6  -8   4      144.13      137.85      8.10 o 
  -5  -8   4       93.18      109.28      4.53 o 
  -4  -8   4      105.47      107.11      4.27 o 
  -3  -8   4      145.96      149.66      4.97 o 
  -2  -8   4      235.70      227.84      4.89 o 
  -1  -8   4      443.85      447.94      7.31 o 
   0  -8   4        0.82        0.97      1.32 o 
   1  -8   4      532.39      536.35     15.47 o 
   2  -8   4       10.85        6.87      2.90 o 
   3  -8   4       17.40       21.59      4.30 o 
   4  -8   4       33.15       41.68      5.70 o 
  -8  -7   4        2.73        1.37      2.37 o 
  -7  -7   4       14.21       18.27      4.89 o 
  -6  -7   4      901.26      868.92     19.00 o 
  -5  -7   4        1.67        2.55      2.44 o 
  -4  -7   4      183.87      184.75      5.44 o 
  -3  -7   4      771.99      809.29     10.03 o 
  -2  -7   4       85.51      109.67      3.13 o 
  -1  -7   4      122.46      130.45      5.57 o 
   0  -7   4      635.10      629.81      9.53 o 
   1  -7   4      325.98      296.23      7.39 o 
   2  -7   4      262.55      245.84      9.94 o 
   3  -7   4      166.45      169.97      8.74 o 
   4  -7   4       40.14       40.72      5.32 o 
   5  -7   4       36.23       37.12      5.60 o 
  -9  -6   4       29.72       21.72      4.46 o 
  -8  -6   4       10.66        6.96      1.92 o 
  -7  -6   4      356.68      361.33      8.95 o 
  -6  -6   4     1528.03     1555.07     21.99 o 
  -5  -6   4        0.90        0.52      1.45 o 
  -4  -6   4      258.89      265.95      6.48 o 
  -3  -6   4      103.50       91.34      2.62 o 
  -2  -6   4      162.70      157.56      3.49 o 
  -1  -6   4      294.47      324.86      5.39 o 
   0  -6   4        8.30        5.43      0.98 o 
   1  -6   4      337.08      314.21      7.22 o 
   2  -6   4      264.95      257.40      9.49 o 
   3  -6   4       13.58       15.56      3.26 o 
   4  -6   4        0.63        0.36      1.93 o 
   5  -6   4       89.13      108.47      7.67 o 
   6  -6   4       13.17        8.05      3.67 o 
  -9  -5   4      127.72      122.09      7.87 o 
  -8  -5   4      178.37      173.56      8.64 o 
  -7  -5   4      136.21      127.20      6.95 o 
  -6  -5   4     1222.54     1220.04     25.06 o 
  -5  -5   4      402.05      436.81      8.84 o 
  -4  -5   4      190.86      211.77      5.55 o 
  -3  -5   4      159.55      152.28      3.16 o 
  -2  -5   4      585.25      551.51      7.08 o 
  -1  -5   4      592.75      670.76      8.17 o 
   0  -5   4     1253.08     1186.24     13.91 o 
   1  -5   4      713.92      650.35     12.75 o 
   2  -5   4      273.74      264.64      9.23 o 
   3  -5   4      104.22      116.13      6.55 o 
   4  -5   4       40.72       29.72      4.05 o 
   5  -5   4       10.69       14.82      3.39 o 
   6  -5   4       87.39       85.80      7.00 o 
  -9  -4   4       17.35       18.03      3.95 o 
  -8  -4   4       36.39       41.73      4.94 o 
  -7  -4   4     1646.80     1676.13     33.04 o 
  -6  -4   4     1165.89     1101.94     23.27 o 
  -5  -4   4       48.68       59.54      4.33 o 
  -4  -4   4     1274.63     1240.61     23.60 o 
  -3  -4   4     1430.92     1525.14     14.88 o 
  -2  -4   4        0.49        2.67      0.65 o 
  -1  -4   4      100.51      122.01      2.66 o 
   0  -4   4       97.31      110.58      2.57 o 
   1  -4   4      363.54      379.24      7.24 o 
   2  -4   4      740.06      750.16     11.89 o 
   4  -4   4      101.07      121.66      6.70 o 
   5  -4   4      219.52      227.50      9.81 o 
   6  -4   4        2.62        4.86      2.75 o 
   7  -4   4        5.23        9.32      3.21 o 
  -9  -3   4       64.58       64.94      6.54 o 
  -8  -3   4      226.73      242.21     10.63 o 
  -7  -3   4       36.27       31.96      4.25 o 
  -6  -3   4       53.95       63.16      4.76 o 
  -5  -3   4        3.56        7.03      2.01 o 
  -4  -3   4      696.48      749.47     16.22 o 
  -3  -3   4      164.88      136.47      5.46 o 
  -2  -3   4     3511.84     3570.14     48.82 o 
  -1  -3   4      358.77      393.36      5.06 o 
   0  -3   4     1298.94     1182.98     10.16 o 
   1  -3   4      294.90      304.86      4.83 o 
   2  -3   4     1706.99     1737.15     17.46 o 
   3  -3   4       66.05       67.14      4.20 o 
   4  -3   4      533.29      532.34     13.96 o 
   5  -3   4       32.28       29.31      3.90 o 
   6  -3   4       11.12       10.59      3.26 o 
   7  -3   4        5.59        7.92      3.31 o 
   8  -3   4        6.35        7.97      3.28 o 
  -9  -2   4      208.73      208.82     10.91 o 
  -8  -2   4       48.17       46.85      5.35 o 
  -7  -2   4      201.32      216.64      9.48 o 
  -6  -2   4      504.43      549.84     14.99 o 
  -5  -2   4       39.70       37.15      3.64 o 
  -4  -2   4        1.90        6.47      1.78 o 
  -3  -2   4     4189.11     4230.12     64.62 o 
  -2  -2   4      146.24      147.70      2.87 o 
  -1  -2   4     2179.70     2087.62     16.04 o 
   0  -2   4     3272.90     3125.43     28.75 o 
   1  -2   4        2.57        0.84      0.56 o 
   2  -2   4     4364.31     4402.18     38.34 o 
   3  -2   4     1341.24     1401.58     18.09 o 
   4  -2   4      463.81      464.07      8.82 o 
   5  -2   4      722.78      733.53     12.39 o 
   6  -2   4       71.39       79.61      9.16 o 
   7  -2   4      107.27      106.39      6.93 o 
   8  -2   4       12.68        9.50      3.51 o 
  -9  -1   4       64.83       62.49      6.77 o 
  -8  -1   4       67.76       76.83      6.47 o 
  -7  -1   4       35.58       35.39      4.63 o 
  -6  -1   4       29.68       29.21      3.79 o 
  -5  -1   4      815.78      823.23     18.53 o 
  -4  -1   4      226.61      196.86      7.19 o 
  -3  -1   4      131.42      139.78      5.56 o 
  -2  -1   4     1673.50     1663.62     49.14 o 
  -1  -1   4     2008.89     2164.46     28.42 o 
   0  -1   4     1586.68     1590.79     14.49 o 
   1  -1   4     5423.82     5323.31     55.09 o 
   2  -1   4      823.62      852.31     11.63 o 
   3  -1   4       32.27       42.86      3.23 o 
   4  -1   4      531.01      525.38     13.14 o 
   5  -1   4      114.04      111.53      4.10 o 
   6  -1   4       37.92       43.56      3.08 o 
   7  -1   4        3.05        5.22      1.75 o 
   8  -1   4       11.74        6.62      2.83 o 
  -9   0   4      300.71      310.01     13.61 o 
  -8   0   4       15.43        7.97      3.16 o 
  -7   0   4        2.83        1.91      1.83 o 
  -6   0   4      497.51      475.80     14.09 o 
  -5   0   4      604.33      619.06     15.36 o 
  -4   0   4     1052.79     1090.74     13.35 o 
  -3   0   4      162.11      139.77      3.12 o 
  -2   0   4     1491.66     1481.87     16.67 o 
  -1   0   4      551.12      510.09      6.83 o 
   0   0   4      417.14      410.25      5.97 o 
   1   0   4     3656.69     3554.83     52.60 o 
   2   0   4     4075.28     4084.16     43.10 o 
   3   0   4     1505.73     1497.50     25.99 o 
   4   0   4      183.75      201.81      7.21 o 
   5   0   4       83.49       75.83      4.79 o 
   6   0   4     1291.83     1258.69     17.71 o 
   7   0   4      601.23      576.31     15.68 o 
   8   0   4      152.51      156.10      5.62 o 
  -8   1   4       58.71       57.70      6.32 o 
  -7   1   4       55.07       38.99      4.94 o 
  -6   1   4       20.58       11.33      2.98 o 
  -5   1   4     1849.09     1877.95     34.61 o 
  -4   1   4     1231.02     1238.55     15.41 o 
  -3   1   4       13.40       15.85      1.63 o 
  -2   1   4      496.35      472.74      6.71 o 
  -1   1   4      112.45      124.11      2.69 o 
   0   1   4     1102.19     1154.46     13.36 o 
   1   1   4       82.06       86.89      3.34 o 
   2   1   4     5716.14     5752.37     48.10 o 
   3   1   4       15.64       11.20      1.94 o 
   4   1   4     2048.37     2253.37     37.05 o 
   5   1   4      812.08      809.98     17.46 o 
   6   1   4       73.68       73.20      4.99 o 
   8   1   4      247.21      233.03      6.69 o 
  -8   2   4       93.84      106.43      7.97 o 
  -7   2   4        0.10        2.70      2.65 o 
  -6   2   4       71.08       64.99      5.42 o 
  -5   2   4      433.98      465.40     13.45 o 
  -4   2   4      207.70      212.76      4.79 o 
  -3   2   4     2231.12     2235.04     28.26 o 
  -2   2   4      573.70      570.78     12.58 o 
  -1   2   4     1289.71     1320.43     17.55 o 
   0   2   4     6456.32     6282.53    124.10 o 
   1   2   4      348.89      382.26      6.30 o 
   2   2   4      383.71      449.69      5.16 o 
   3   2   4     1447.76     1426.67     16.84 o 
   4   2   4     1564.18     1596.94     27.54 o 
   5   2   4     1242.33     1277.81     23.96 o 
   6   2   4      256.86      265.28      9.05 o 
   7   2   4       12.45       12.50      2.88 o 
  -8   3   4        3.13        4.00      3.16 o 
  -7   3   4      295.05      273.72     11.98 o 
  -6   3   4      186.96      206.61      9.63 o 
  -5   3   4       76.22       86.44      4.09 o 
  -4   3   4     1141.32     1129.26     15.32 o 
  -3   3   4        1.10        0.15      0.74 o 
  -2   3   4        3.59        2.55      0.79 o 
  -1   3   4     7450.02     7413.72     75.25 o 
   0   3   4      300.78      317.20      5.07 o 
   1   3   4      120.43      144.93      2.38 o 
   2   3   4     2488.81     2265.53     20.02 o 
   3   3   4       67.25       58.11      2.90 o 
   4   3   4      573.35      554.40      8.65 o 
   5   3   4      779.28      784.32     11.68 o 
   6   3   4      397.03      401.25     11.28 o 
   7   3   4       54.85       67.74      4.74 o 
   8   3   4      349.66      360.33     11.73 o 
  -7   4   4        0.36       -2.93      2.29 o 
  -6   4   4      432.03      475.98     15.49 o 
  -5   4   4      638.92      665.52     17.10 o 
  -4   4   4       61.85       61.48      4.88 o 
  -3   4   4      205.78      179.36      4.63 o 
  -2   4   4      171.26      153.47      3.92 o 
  -1   4   4      133.85      152.72      3.63 o 
   0   4   4      320.86      393.45      6.04 o 
   1   4   4      959.99      911.33     10.15 o 
   2   4   4      129.46      124.12      3.21 o 
   3   4   4     2032.50     2020.08     30.34 o 
   4   4   4     1481.67     1514.80     18.68 o 
   5   4   4       80.01       79.95      3.17 o 
   6   4   4     1318.66     1335.13     19.48 o 
   7   4   4        4.57        2.47      1.36 o 
  -7   5   4      161.14      193.08     10.75 o 
  -6   5   4        4.79        1.88      2.47 o 
  -5   5   4       85.75       80.04      3.91 o 
  -4   5   4       50.04       50.74      2.95 o 
  -3   5   4      493.88      451.93      8.72 o 
  -2   5   4        0.36        0.72      0.82 o 
  -1   5   4      145.70      113.18      3.34 o 
   0   5   4     2238.74     2228.86     26.62 o 
   1   5   4      212.69      200.93      3.19 o 
   2   5   4        6.95       17.23      1.49 o 
   3   5   4       63.39       90.27      2.97 o 
   4   5   4      111.23      141.06      4.41 o 
   5   5   4     1321.90     1311.27     17.43 o 
   6   5   4     1126.27     1121.89     18.97 o 
   7   5   4      893.70      913.47     14.44 o 
   8   5   4       64.12       76.30      5.91 o 
   9   5   4       55.66       63.76      5.93 o 
  -7   6   4        3.33       -1.27      2.95 o 
  -6   6   4      130.04      130.75      8.30 o 
  -5   6   4      709.47      699.89     12.84 o 
  -4   6   4       72.99       81.33      6.56 o 
  -3   6   4        0.27        0.75      1.03 o 
  -2   6   4     2278.98     2274.27     41.02 o 
  -1   6   4     4584.88     4507.62     48.31 o 
   0   6   4      566.86      576.00      8.58 o 
   1   6   4     3237.58     3344.67     29.62 o 
   2   6   4      324.55      328.62      6.45 o 
   3   6   4       41.63       34.91      2.79 o 
   4   6   4      120.38       92.93      8.56 o 
   5   6   4      527.14      548.65      9.57 o 
   6   6   4      571.82      588.89     13.26 o 
   7   6   4      821.70      768.60     19.79 o 
   8   6   4       27.72       26.30      4.07 o 
   9   6   4       15.25        9.67      3.23 o 
  -6   7   4        1.79       -1.78      2.37 o 
  -5   7   4       28.89       25.44      2.95 o 
  -4   7   4      351.12      355.84      9.24 o 
  -3   7   4       18.92       17.36      2.18 o 
  -2   7   4       63.51       73.20      3.42 o 
  -1   7   4     1211.39     1344.68     17.64 o 
   0   7   4       65.04       56.84      2.47 o 
   1   7   4        8.84        6.51      0.84 o 
   2   7   4      263.83      305.29      6.51 o 
   3   7   4      307.59      282.18      6.28 o 
   4   7   4      814.06      834.05     12.67 o 
   5   7   4      580.64      586.22     10.29 o 
   6   7   4      498.26      514.78      9.93 o 
   7   7   4       79.24       86.13      5.78 o 
   8   7   4      242.58      272.72     11.42 o 
   9   7   4      100.98      104.30      7.41 o 
  -5   8   4        0.78       -0.27      1.67 o 
  -4   8   4      374.68      352.59     18.25 o 
  -3   8   4       20.04       19.25      2.51 o 
  -2   8   4      467.57      471.22     13.63 o 
  -1   8   4     1380.02     1399.10     27.49 o 
   0   8   4      160.37      148.19      6.75 o 
   1   8   4       52.16       51.14      4.07 o 
   2   8   4      117.34      116.28      4.15 o 
   3   8   4      508.29      528.07      9.65 o 
   4   8   4      260.18      256.21      6.26 o 
   5   8   4      352.24      329.08      7.46 o 
   6   8   4       71.17       62.40      3.79 o 
   7   8   4      671.99      697.74     12.59 o 
   8   8   4      313.55      303.78     12.29 o 
   9   8   4        0.07        2.98      2.62 o 
  -5   9   4       19.07       23.08      3.20 o 
  -4   9   4        2.55        1.24      1.82 o 
  -3   9   4      244.59      246.39     10.55 o 
  -2   9   4      144.55      165.01      8.36 o 
  -1   9   4      431.73      420.87     13.14 o 
   0   9   4       97.80      104.77      6.06 o 
   1   9   4        1.32        1.91      1.78 o 
   2   9   4        1.93        0.38      1.13 o 
   3   9   4     1226.30     1180.40     17.23 o 
   4   9   4      289.58      262.13     14.38 o 
   5   9   4      238.89      229.03      6.46 o 
   6   9   4      899.38      933.52     15.21 o 
   7   9   4       96.71      103.54      7.16 o 
   8   9   4       13.05       13.14      3.59 o 
   9   9   4      123.19      129.04      8.63 o 
  -4  10   4       49.99       48.75      4.08 o 
  -3  10   4       14.01       14.94      3.77 o 
  -2  10   4      397.61      371.45     13.26 o 
  -1  10   4      409.63      435.62     14.13 o 
   0  10   4       13.64       16.14      3.39 o 
   1  10   4       61.88       65.12      5.22 o 
   2  10   4      196.02      219.59      6.54 o 
   3  10   4      112.26      106.53     12.10 o 
   4  10   4        0.60        0.03      1.53 o 
   5  10   4      508.14      513.48     10.38 o 
   6  10   4        0.73        3.00      1.61 o 
   7  10   4      681.10      683.22     20.05 o 
   8  10   4      200.11      201.40     10.52 o 
   9  10   4       16.35       14.97      3.90 o 
  -3  11   4       41.54       42.96      5.75 o 
  -2  11   4        5.73        3.23      2.67 o 
  -1  11   4        2.06        3.62      2.55 o 
   0  11   4      176.86      175.76      8.94 o 
   1  11   4      327.14      338.18     12.21 o 
   2  11   4        6.66        4.46      3.17 o 
   3  11   4      119.53      125.63      5.14 o 
   4  11   4        1.15        3.00      2.86 o 
   5  11   4       23.08       20.97      3.04 o 
   6  11   4        3.16        4.71      1.84 o 
   7  11   4      554.63      552.00     18.12 o 
   8  11   4        1.59       -0.87      2.47 o 
  -2  12   4        2.05        2.06      3.11 o 
  -1  12   4        3.73        6.44      3.03 o 
   0  12   4        5.77        5.14      3.23 o 
   1  12   4       28.98       31.14      4.89 o 
   2  12   4      873.45      847.03     21.65 o 
   3  12   4      159.74      153.43      6.06 o 
   4  12   4       75.66       82.36      4.60 o 
   5  12   4      136.86      140.36      5.72 o 
   6  12   4       38.11       43.02      3.74 o 
   7  12   4       21.50       25.23      4.84 o 
   0  13   4       25.57       15.71      4.48 o 
   1  13   4       27.74       50.01      6.01 o 
   2  13   4        6.61        7.31      3.62 o 
   3  13   4       74.82       84.15      4.86 o 
   4  13   4       38.51       37.02      3.65 o 
   5  13   4        6.03        7.01      2.27 o 
   6  13   4       12.20       15.53      2.74 o 
   7  13   4      256.95      289.67     13.71 o 
   2  14   4        9.79       12.50      4.15 o 
   3  14   4       42.71       43.41      5.73 o 
   4  14   4       11.45       10.64      2.68 o 
   5  14   4       14.18       11.44      2.84 o 
  -5 -11   5      110.62      122.44      8.20 o 
  -4 -11   5       10.26       11.63      3.56 o 
  -1 -11   5       21.94       19.53      2.97 o 
   0 -11   5       10.22        9.39      3.77 o 
  -7 -10   5       48.34       44.71      6.03 o 
  -6 -10   5       55.09       53.76      5.93 o 
  -5 -10   5       12.87        8.91      3.00 o 
  -4 -10   5      186.00      182.10      8.99 o 
  -3 -10   5      179.02      184.92     11.78 o 
  -2 -10   5        7.75        9.67      2.16 o 
  -1 -10   5      136.89      157.70      7.86 o 
   0 -10   5      246.51      249.18      7.72 o 
   1 -10   5      115.58      110.75      7.82 o 
   2 -10   5        6.64       -0.51      3.49 o 
  -7  -9   5      112.07      112.10      8.00 o 
  -6  -9   5      202.71      202.73     10.12 o 
  -5  -9   5       70.94       79.05      6.06 o 
  -4  -9   5       61.95       56.30      5.07 o 
  -3  -9   5       58.89       64.75      3.74 o 
  -2  -9   5      347.65      362.82      6.85 o 
  -1  -9   5      303.12      321.41      8.14 o 
   0  -9   5       19.05       22.76      2.77 o 
   1  -9   5      115.47      127.67      8.02 o 
   2  -9   5       24.98       25.82      4.71 o 
   3  -9   5       16.18       24.54      4.91 o 
  -8  -8   5       17.85       18.05      4.40 o 
  -7  -8   5      228.08      244.44     11.54 o 
  -6  -8   5      436.48      449.15     18.20 o 
  -5  -8   5       22.25       22.60      2.55 o 
  -4  -8   5      260.90      258.69      6.99 o 
  -3  -8   5       26.38       23.87      2.43 o 
  -2  -8   5       54.41       66.24      2.91 o 
  -1  -8   5       77.38       75.26      3.03 o 
   0  -8   5      920.93      934.61     19.80 o 
   1  -8   5       42.34       47.19      4.88 o 
   2  -8   5        0.38       -1.63      2.24 o 
   3  -8   5      221.99      239.88     11.31 o 
   4  -8   5        0.59        7.28      3.51 o 
  -8  -7   5       29.18       31.57      5.40 o 
  -7  -7   5      175.61      174.05      6.33 o 
  -6  -7   5       98.80      108.96      4.76 o 
  -5  -7   5      241.12      243.48      7.97 o 
  -4  -7   5       66.07       72.83      3.55 o 
  -3  -7   5        0.53        1.09      1.46 o 
  -2  -7   5      512.55      521.64      7.72 o 
  -1  -7   5      410.81      399.99      7.30 o 
   0  -7   5       23.99       27.21      4.04 o 
   1  -7   5      544.12      542.99     10.77 o 
   2  -7   5       82.98       94.41      6.57 o 
   3  -7   5        1.29       -0.48      2.16 o 
   4  -7   5       59.93       63.28      6.26 o 
   5  -7   5        4.72        8.20      3.62 o 
  -8  -6   5      159.09      151.59      6.18 o 
  -7  -6   5       82.41       76.75      4.19 o 
  -6  -6   5      197.25      201.21      6.38 o 
  -5  -6   5      223.04      243.77     10.79 o 
  -4  -6   5      133.54      136.04      8.20 o 
  -3  -6   5      701.37      694.17     11.55 o 
  -2  -6   5      189.60      201.93      4.15 o 
  -1  -6   5        0.17        1.47      1.78 o 
   0  -6   5      564.75      559.42      7.87 o 
   1  -6   5      601.89      586.07     10.77 o 
   2  -6   5      266.77      255.75      9.76 o 
   3  -6   5       38.50       31.35      4.30 o 
   4  -6   5      186.73      204.05      9.71 o 
   5  -6   5       41.65       34.35      5.17 o 
   6  -6   5       93.47       90.31      7.56 o 
  -9  -5   5        4.65        3.23      2.65 o 
  -8  -5   5       23.84       19.30      4.00 o 
  -7  -5   5      795.15      766.08     19.47 o 
  -6  -5   5       15.58       23.45      3.56 o 
  -5  -5   5        2.61        4.23      1.35 o 
  -4  -5   5     2040.00     1981.07     45.11 o 
  -3  -5   5      207.29      249.76      5.95 o 
  -2  -5   5       10.83       11.45      1.13 o 
  -1  -5   5      255.35      226.49      4.19 o 
   0  -5   5       24.46       36.16      1.76 o 
   1  -5   5      818.44      821.09     15.32 o 
   2  -5   5      161.14      150.59      6.60 o 
   3  -5   5       70.41       68.03      5.30 o 
   4  -5   5        3.16        3.03      2.32 o 
   5  -5   5       67.02       66.06      5.93 o 
   6  -5   5        0.91        1.40      2.65 o 
  -9  -4   5      119.14      116.05      8.00 o 
  -8  -4   5       88.50       67.54      5.96 o 
  -7  -4   5      256.28      265.61     10.58 o 
  -6  -4   5       72.15       61.86      4.84 o 
  -5  -4   5      136.52      133.92      6.57 o 
  -4  -4   5        5.96        2.75      1.53 o 
  -3  -4   5      793.21      810.05     12.27 o 
  -2  -4   5      799.26      673.97      8.02 o 
  -1  -4   5      366.09      362.59      5.26 o 
   0  -4   5      430.04      375.85      5.41 o 
   1  -4   5      961.80      940.55     19.92 o 
   2  -4   5       90.04       85.29      3.60 o 
   3  -4   5      213.73      186.01      7.90 o 
   4  -4   5      521.20      501.49     14.60 o 
   5  -4   5       23.95       23.20      4.12 o 
   6  -4   5      156.98      183.84      9.55 o 
   7  -4   5      195.66      216.60     10.78 o 
  -9  -3   5       79.59       87.76      7.18 o 
  -8  -3   5        8.63       11.43      3.36 o 
  -7  -3   5     1193.50     1122.41     25.48 o 
  -6  -3   5      949.03      890.01     20.73 o 
  -5  -3   5      241.89      255.19      9.08 o 
  -4  -3   5      308.55      291.17      9.36 o 
  -3  -3   5     1596.52     1575.65     24.84 o 
  -2  -3   5       31.86       29.16      1.31 o 
  -1  -3   5      795.21      805.64      7.56 o 
   0  -3   5      464.23      444.07      4.96 o 
   1  -3   5        3.39        0.10      0.61 o 
   2  -3   5      424.80      352.41      5.87 o 
   3  -3   5      293.89      258.60      7.22 o 
   4  -3   5       60.25       58.02      6.07 o 
   5  -3   5     1096.29     1091.76     33.96 o 
   6  -3   5       74.82       75.26      5.98 o 
   7  -3   5       30.15       31.29      5.02 o 
  -9  -2   5       23.63       17.67      4.30 o 
  -8  -2   5      218.47      227.26     10.80 o 
  -7  -2   5     1102.99     1024.05     24.11 o 
  -6  -2   5      126.52      119.13      6.73 o 
  -5  -2   5        2.73        4.53      1.83 o 
  -4  -2   5       72.71       81.18      4.74 o 
  -3  -2   5       36.69       38.91      3.23 o 
  -2  -2   5        8.98       10.55      0.99 o 
  -1  -2   5       99.38      134.27      2.60 o 
   0  -2   5     1836.35     1931.17     19.94 o 
   1  -2   5       76.40       50.14      2.38 o 
   2  -2   5      875.30      888.91     12.82 o 
   3  -2   5       41.14       59.19      3.29 o 
   4  -2   5      147.05      137.58      4.67 o 
   5  -2   5       67.92       60.93      3.48 o 
   6  -2   5      227.30      219.01      7.68 o 
   7  -2   5      397.10      421.41     14.18 o 
   8  -2   5        0.29       -1.73      2.37 o 
  -9  -1   5      150.41      180.05     10.60 o 
  -8  -1   5      113.98      112.20      7.82 o 
  -7  -1   5      615.02      643.37     18.26 o 
  -6  -1   5     2844.72     2848.04     49.90 o 
  -5  -1   5       21.87       18.54      3.06 o 
  -4  -1   5      194.00      194.29      7.60 o 
  -3  -1   5     4253.68     4220.83     65.26 o 
  -2  -1   5      159.39      176.74      3.46 o 
  -1  -1   5      804.57      798.60     11.74 o 
   0  -1   5     1707.52     1660.41     15.29 o 
   1  -1   5      697.73      710.34     10.11 o 
   2  -1   5     2064.12     2014.85     23.74 o 
   3  -1   5      228.33      207.53      5.20 o 
   4  -1   5        4.50        6.26      2.01 o 
   5  -1   5      171.94      171.06      5.28 o 
   6  -1   5      111.57      124.58      4.81 o 
   7  -1   5       36.07       31.07      3.09 o 
   8  -1   5      386.41      380.37      9.57 o 
  -8   0   5      106.15      117.44      8.02 o 
  -7   0   5        1.10       -1.78      1.76 o 
  -6   0   5        1.75       -0.51      1.73 o 
  -5   0   5      932.77      961.30     21.30 o 
  -4   0   5     3291.66     3323.18     53.99 o 
  -3   0   5       12.10       15.81      1.09 o 
  -2   0   5      257.70      235.86      4.14 o 
  -1   0   5     1261.37     1426.35     16.50 o 
   0   0   5       19.28       24.34      1.40 o 
   1   0   5     6354.36     6065.86     62.41 o 
   2   0   5     4154.53     4468.39     47.37 o 
   3   0   5       52.37       47.85      4.55 o 
   4   0   5      829.42      819.67     17.70 o 
   5   0   5      192.23      183.67      7.67 o 
   6   0   5      398.39      376.05     12.09 o 
   7   0   5        1.28        2.22      1.50 o 
   8   0   5      233.03      224.75      7.72 o 
  -8   1   5        2.92        4.56      3.03 o 
  -7   1   5        0.20        1.07      2.21 o 
  -6   1   5       47.97       52.89      5.12 o 
  -5   1   5      656.37      647.76     16.43 o 
  -3   1   5     3180.52     3490.62     37.35 o 
  -2   1   5      162.34      159.51      3.45 o 
  -1   1   5      376.95      403.09      6.13 o 
   0   1   5      196.26      183.88      3.71 o 
   1   1   5       13.90       12.62      1.22 o 
   2   1   5      645.95      686.44      7.28 o 
   3   1   5     2155.32     2169.41     19.95 o 
   4   1   5        1.14        3.34      1.53 o 
   5   1   5        2.37        2.32      2.06 o 
   6   1   5        2.90        3.97      2.34 o 
   7   1   5      289.75      273.06     10.38 o 
   8   1   5      103.35       95.26      4.56 o 
  -8   2   5       73.12       78.56      7.23 o 
  -7   2   5       16.90       17.92      3.95 o 
  -6   2   5      175.26      171.36      8.64 o 
  -5   2   5      311.46      322.78     11.12 o 
  -4   2   5      450.61      427.38      7.43 o 
  -3   2   5      926.98      922.75     13.17 o 
  -2   2   5     1621.02     1719.00     19.92 o 
  -1   2   5     1908.90     1786.45     20.26 o 
   0   2   5       75.20       75.58      3.68 o 
   1   2   5     1297.13     1279.74     15.01 o 
   2   2   5     7106.73     7154.89     64.55 o 
   3   2   5       86.46       98.05      2.24 o 
   4   2   5     1271.29     1291.96     16.29 o 
   5   2   5     3017.24     3043.35     49.44 o 
   6   2   5      268.90      277.93      9.61 o 
   7   2   5      239.04      227.93      9.25 o 
   8   2   5      284.28      272.25     10.76 o 
  -8   3   5       18.36       18.03      4.48 o 
  -7   3   5       87.69      100.40      7.56 o 
  -6   3   5      263.07      290.55     11.68 o 
  -5   3   5      188.78      199.19      8.77 o 
  -4   3   5        2.57        2.41      2.57 o 
  -3   3   5      195.91      173.51      4.34 o 
  -2   3   5      183.76      178.69      4.32 o 
  -1   3   5      197.13      226.41      6.57 o 
   0   3   5     1304.67     1343.31     15.78 o 
   1   3   5      496.97      517.84      7.31 o 
   2   3   5      156.31      174.04      3.13 o 
   3   3   5     2439.39     2463.12     24.29 o 
   4   3   5      892.28      798.22     11.30 o 
   5   3   5       49.93       54.54      3.48 o 
   6   3   5      735.73      739.90     11.99 o 
   7   3   5        1.92        0.61      2.06 o 
   8   3   5       27.52       29.10      4.23 o 
  -7   4   5       19.75       23.60      4.63 o 
  -6   4   5      257.86      285.74     11.90 o 
  -5   4   5       77.26       81.96      5.96 o 
  -4   4   5      110.24      114.54      4.00 o 
  -3   4   5      128.44      135.79      5.91 o 
  -2   4   5        6.39        6.97      1.16 o 
  -1   4   5     1184.27     1179.54     14.79 o 
   0   4   5      801.51      836.22     10.97 o 
   1   4   5      146.98      167.33      3.41 o 
   2   4   5      271.76      240.83      3.50 o 
   3   4   5      958.83      891.32     12.00 o 
   4   4   5      661.70      739.96     12.74 o 
   5   4   5      365.70      361.47      7.13 o 
   6   4   5      975.85      968.23     14.47 o 
   7   4   5       50.05       44.02      3.00 o 
   8   4   5       78.41       84.40      4.26 o 
  -7   5   5        4.41        5.93      3.26 o 
  -6   5   5      103.55      115.38      7.77 o 
  -5   5   5     1013.92     1073.63     24.72 o 
  -4   5   5       57.94       50.34      2.94 o 
  -3   5   5       29.68       27.49      2.65 o 
  -2   5   5      938.00      948.37     13.27 o 
  -1   5   5       12.51       13.99      1.42 o 
   0   5   5      320.05      326.82      5.78 o 
   1   5   5     2176.42     2090.52     23.26 o 
   2   5   5      280.83      266.00      3.69 o 
   3   5   5      677.19      628.83     20.94 o 
   4   5   5     2472.41     2552.74     29.42 o 
   5   5   5        1.48        2.64      2.49 o 
   6   5   5      243.71      252.35      7.23 o 
   7   5   5      217.08      225.08      6.29 o 
   8   5   5       24.36       21.33      2.60 o 
   9   5   5       52.16       43.03      5.30 o 
  -6   6   5       30.70       20.17      4.30 o 
  -5   6   5       43.45       37.96      4.67 o 
  -4   6   5      384.99      383.96      8.50 o 
  -3   6   5       10.87        9.58      2.27 o 
  -2   6   5       72.72       72.92      3.21 o 
  -1   6   5      138.94      118.00      5.87 o 
   0   6   5      381.41      367.40      6.48 o 
   1   6   5       26.09       36.14      1.72 o 
   2   6   5      607.73      595.20      9.61 o 
   3   6   5      557.02      562.54      9.29 o 
   4   6   5       31.59       26.81      2.06 o 
   5   6   5      678.70      713.66     14.68 o 
   6   6   5      235.21      239.11      6.22 o 
   7   6   5       35.01       20.57      2.37 o 
   8   6   5      988.60      979.89     15.99 o 
   9   6   5       48.78       49.20      5.58 o 
  -6   7   5        8.23        7.10      3.39 o 
  -5   7   5      227.36      221.59      7.02 o 
  -4   7   5      396.91      362.23      8.60 o 
  -3   7   5        3.62        3.24      1.41 o 
  -2   7   5      386.90      401.91     10.33 o 
  -1   7   5     1895.82     1932.46     23.57 o 
   0   7   5       14.92       18.80      1.78 o 
   1   7   5      499.48      499.76     18.15 o 
   2   7   5      550.41      596.60     10.07 o 
   3   7   5      548.74      517.03      9.17 o 
   4   7   5      179.87      185.01     11.25 o 
   5   7   5      368.36      358.37      8.69 o 
   6   7   5        0.15        0.48      1.11 o 
   7   7   5       34.38       40.07      4.63 o 
   8   7   5      157.54      158.19      8.59 o 
   9   7   5        0.72        0.36      2.06 o 
  -5   8   5        2.00        5.65      2.08 o 
  -4   8   5       17.70       17.18      2.57 o 
  -3   8   5      612.47      584.15     11.23 o 
  -2   8   5      405.69      392.80      8.34 o 
  -1   8   5       29.98       28.05      2.32 o 
   0   8   5        5.08       11.39      1.50 o 
   1   8   5        0.78       -0.81      1.32 o 
   2   8   5      248.86      225.85      8.52 o 
   3   8   5      128.33      143.51      4.68 o 
   4   8   5      294.65      276.49      6.74 o 
   5   8   5      563.09      521.22      9.95 o 
   6   8   5      280.20      274.37      7.04 o 
   7   8   5      214.07      217.10      6.51 o 
   8   8   5       22.63       12.58      3.36 o 
   9   8   5      353.21      372.63     14.35 o 
  -5   9   5        3.75        2.72      1.97 o 
  -4   9   5       39.61       51.69      3.89 o 
  -3   9   5       37.59       37.17      4.69 o 
  -2   9   5     1082.44      957.65     15.30 o 
  -1   9   5     2017.57     1878.76     35.41 o 
   0   9   5       41.73       37.66      4.13 o 
   1   9   5       63.95       72.79      5.22 o 
   2   9   5        1.83        1.94      1.29 o 
   3   9   5      319.80      310.60      7.44 o 
   4   9   5      179.25      168.60      7.21 o 
   5   9   5     1299.10     1311.75     18.97 o 
   6   9   5       79.92       81.04      4.05 o 
   7   9   5      325.96      321.43      8.21 o 
   8   9   5       26.82       24.65      4.25 o 
   9   9   5        6.05       11.23      3.54 o 
  -4  10   5        5.92        2.43      2.15 o 
  -3  10   5        9.54       13.00      2.51 o 
  -2  10   5       98.55       98.98      7.11 o 
  -1  10   5       23.56       17.21      3.56 o 
   0  10   5      371.32      367.10     12.37 o 
   1  10   5       97.32      111.51      6.80 o 
   2  10   5      381.67      368.95     12.86 o 
   3  10   5      146.36      146.78      5.30 o 
   4  10   5      132.59      152.84     11.16 o 
   5  10   5        1.79        2.37      3.00 o 
   6  10   5      990.39      939.16     25.50 o 
   7  10   5      141.61      141.24      5.58 o 
   8  10   5       54.20       49.30      5.93 o 
  -3  11   5        7.13        3.84      3.18 o 
  -2  11   5      225.58      186.74      9.76 o 
  -1  11   5      132.33      129.33      7.85 o 
   0  11   5        4.90        6.29      2.72 o 
   1  11   5      134.45      133.77      7.90 o 
   2  11   5      425.71      416.70     13.47 o 
   3  11   5      352.16      363.16      8.94 o 
   4  11   5      102.03      101.72      4.64 o 
   5  11   5      146.09      142.14      5.51 o 
   6  11   5        5.90        4.63      1.89 o 
   7  11   5      527.86      516.41     17.30 o 
   8  11   5      157.27      150.81      9.35 o 
  -2  12   5       18.69       20.78      4.48 o 
  -1  12   5       15.58       11.86      3.56 o 
   0  12   5        3.70       -0.15      2.37 o 
   1  12   5       42.53       34.71      4.99 o 
   2  12   5        7.49        6.57      3.13 o 
   3  12   5       29.95       30.78      3.31 o 
   4  12   5       82.78       80.67      4.45 o 
   5  12   5        2.13        3.62      1.85 o 
   6  12   5       35.51       45.42      6.43 o 
   7  12   5      588.86      603.60     19.52 o 
   0  13   5        8.80       12.93      3.87 o 
   1  13   5        9.20       16.91      4.33 o 
   2  13   5      184.36      188.29     10.04 o 
   3  13   5      108.36      106.55      5.36 o 
   4  13   5       13.43       13.25      2.70 o 
   5  13   5       54.38       45.16      5.36 o 
   6  13   5      130.95      140.74     14.61 o 
   2  14   5        8.00        4.30      3.54 o 
   3  14   5       33.00       36.89      5.55 o 
   4  14   5       34.51       38.56      4.02 o 
   5  14   5       34.05       38.33      4.02 o 
  -1 -11   6       63.63       71.39      4.73 o 
  -6 -10   6       30.60       41.40      5.55 o 
  -5 -10   6       24.64       30.88      4.81 o 
  -3 -10   6       51.30       61.06      5.47 o 
  -2 -10   6      297.86      310.67     12.13 o 
  -1 -10   6       21.22       24.83      3.09 o 
   0 -10   6       18.56       15.65      2.82 o 
   1 -10   6        7.78        5.63      3.44 o 
  -7  -9   6       20.05       15.71      3.74 o 
  -6  -9   6      147.57      155.65      8.89 o 
  -5  -9   6       23.59       22.69      2.80 o 
  -4  -9   6      134.30      133.19      5.33 o 
  -3  -9   6       72.60       72.10      5.83 o 
  -2  -9   6        5.21        2.01      2.11 o 
  -1  -9   6      194.13      198.51      6.58 o 
   0  -9   6       92.76       82.73      5.25 o 
   1  -9   6        0.02        3.54      2.95 o 
   2  -9   6       28.15       26.20      5.09 o 
  -7  -8   6       91.95       82.87      7.00 o 
  -6  -8   6        0.21       -1.54      1.83 o 
  -5  -8   6      172.65      163.22      5.89 o 
  -4  -8   6       23.87       21.68      2.55 o 
  -3  -8   6       10.47       11.15      2.60 o 
  -2  -8   6      199.19      191.10      8.66 o 
  -1  -8   6      388.74      393.40      8.94 o 
   0  -8   6       58.73       66.40      5.60 o 
   1  -8   6       15.20       13.07      2.47 o 
   2  -8   6        9.40       15.89      3.92 o 
   3  -8   6       33.01       30.50      5.30 o 
  -8  -7   6       75.18       85.52      5.90 o 
  -7  -7   6      244.92      242.32      8.95 o 
  -6  -7   6      301.34      298.15     12.77 o 
  -5  -7   6        0.48        2.02      1.90 o 
  -4  -7   6      244.41      215.01      6.34 o 
  -3  -7   6      242.70      245.70      6.58 o 
  -2  -7   6      203.35      209.87      4.65 o 
  -1  -7   6        8.13        7.00      1.65 o 
   0  -7   6     1764.15     1763.27     23.80 o 
   1  -7   6      386.84      375.91     11.54 o 
   2  -7   6       31.09       32.31      4.58 o 
   3  -7   6      277.17      271.45     11.55 o 
   4  -7   6        2.77        2.52      2.93 o 
  -8  -6   6       13.05        9.92      3.51 o 
  -7  -6   6       92.17       93.13      9.95 o 
  -6  -6   6       19.31       18.00      2.50 o 
  -5  -6   6       31.84       27.79      3.65 o 
  -4  -6   6       10.85       16.64      2.50 o 
  -3  -6   6        1.54        0.79      1.12 o 
  -2  -6   6       91.54       82.57      2.76 o 
  -1  -6   6      858.96      789.18     12.59 o 
   0  -6   6       19.30       19.00      2.18 o 
   1  -6   6       85.84       84.28      3.97 o 
   2  -6   6      469.70      466.39     21.79 o 
   3  -6   6       32.62       31.42      4.48 o 
   4  -6   6        0.84       -1.40      2.24 o 
   5  -6   6       13.69       13.95      4.02 o 
  -8  -5   6      142.50      149.97      8.71 o 
  -7  -5   6       10.61        5.58      2.60 o 
  -6  -5   6      340.90      341.32     11.99 o 
  -5  -5   6        2.34        1.18      1.18 o 
  -4  -5   6       52.26       51.29      2.99 o 
  -3  -5   6      671.59      654.67     11.14 o 
  -2  -5   6     1132.36     1111.60     12.31 o 
  -1  -5   6       39.50       43.15      1.96 o 
   0  -5   6     1293.52     1323.83     18.13 o 
   1  -5   6      517.32      472.02     18.25 o 
   2  -5   6       67.62       65.93      3.62 o 
   3  -5   6      538.90      563.63     16.08 o 
   4  -5   6      135.90      153.34      8.41 o 
   5  -5   6      107.68      105.45      7.46 o 
   6  -5   6       88.70       84.07      7.18 o 
  -8  -4   6        2.32        3.34      2.57 o 
  -7  -4   6      697.05      650.12     18.13 o 
  -6  -4   6       16.76       19.15      3.46 o 
  -5  -4   6      420.34      380.63     11.99 o 
  -4  -4   6      877.66      914.67     20.37 o 
  -3  -4   6        0.88        5.59      3.54 o 
  -2  -4   6      113.26       95.11      2.58 o 
  -1  -4   6      129.61      133.06      3.05 o 
   0  -4   6      203.41      184.24      3.60 o 
   1  -4   6      430.77      424.21      6.75 o 
   2  -4   6      366.96      371.64      6.55 o 
   4  -4   6      108.40      111.60      6.75 o 
   5  -4   6      142.10      160.17      8.74 o 
   6  -4   6      309.76      304.03     12.75 o 
  -8  -3   6      244.33      243.01     11.14 o 
  -7  -3   6      311.94      293.44     11.55 o 
  -6  -3   6       63.71       60.71      5.20 o 
  -5  -3   6       66.16       64.61      4.84 o 
  -4  -3   6        5.91        8.12      2.11 o 
  -3  -3   6      432.83      415.93     11.69 o 
  -2  -3   6      818.25      806.18      9.94 o 
  -1  -3   6     1049.90      974.15      9.74 o 
   0  -3   6       96.16      112.21      2.24 o 
   1  -3   6       42.03       43.88      2.03 o 
   2  -3   6       89.76       85.53      2.88 o 
   3  -3   6        1.78        3.17      1.05 o 
   4  -3   6      489.66      486.18     13.68 o 
   5  -3   6        5.65        7.01      1.92 o 
   6  -3   6      505.93      527.09     16.41 o 
   7  -3   6      221.62      241.42     11.52 o 
  -8  -2   6        0.84        5.70      2.90 o 
  -7  -2   6      630.08      608.07     17.85 o 
  -6  -2   6      556.79      567.29     16.11 o 
  -5  -2   6      228.47      242.23      9.23 o 
  -4  -2   6      432.50      423.93     12.08 o 
  -3  -2   6      527.27      465.18     12.32 o 
  -2  -2   6        4.21        2.78      1.48 o 
  -1  -2   6     1348.30     1408.14     14.80 o 
   0  -2   6     7301.24     7251.67     83.22 o 
   1  -2   6      946.41      973.63     13.66 o 
   2  -2   6       20.02       25.28      3.32 o 
   3  -2   6      134.48      128.15      3.56 o 
   4  -2   6        8.13        9.17      1.73 o 
   5  -2   6      568.70      593.36     11.54 o 
   6  -2   6      226.55      226.30     11.70 o 
   7  -2   6       30.85       36.45      3.52 o 
  -8  -1   6      191.72      206.36     10.63 o 
  -7  -1   6     1007.57     1067.56     25.58 o 
  -6  -1   6       13.52       15.20      3.34 o 
  -5  -1   6     1506.30     1483.57     29.51 o 
  -4  -1   6      275.07      260.89      9.11 o 
  -3  -1   6      145.33      109.10      5.43 o 
  -2  -1   6        2.70       11.38      1.13 o 
  -1  -1   6        1.45        1.89      1.43 o 
   0  -1   6      599.10      574.05      6.52 o 
   1  -1   6     4930.43     4973.46     52.72 o 
   2  -1   6        2.09        7.13      2.41 o 
   3  -1   6      306.98      350.51      7.34 o 
   4  -1   6      722.10      705.67     17.03 o 
   5  -1   6       97.71      104.82      6.11 o 
   6  -1   6       28.46       31.15      3.56 o 
   7  -1   6      587.13      590.43     12.18 o 
   8  -1   6       10.82       13.19      2.60 o 
  -8   0   6        7.12       15.05      4.10 o 
  -7   0   6      169.43      163.55      9.02 o 
  -6   0   6      233.35      219.62      9.63 o 
  -5   0   6      150.57      139.79      7.08 o 
  -4   0   6      364.30      357.99     11.10 o 
  -3   0   6     1067.53     1052.23     18.81 o 
  -2   0   6      491.99      454.27      6.95 o 
  -1   0   6     1277.44     1244.77     16.99 o 
   0   0   6      202.30      288.74      5.39 o 
   1   0   6     3393.39     3473.21     44.63 o 
   2   0   6      299.72      281.50      8.68 o 
   3   0   6      250.12      183.25      4.85 o 
   4   0   6      321.67      304.39      9.85 o 
   5   0   6      185.37      183.86      8.03 o 
   6   0   6       91.95       94.67      6.32 o 
   7   0   6       95.07      103.03      6.21 o 
   8   0   6      109.45      114.04      5.31 o 
  -8   1   6      225.85      234.82     11.75 o 
  -7   1   6      570.83      556.69     17.54 o 
  -6   1   6      136.50      124.91      7.34 o 
  -5   1   6       92.71      103.65      6.27 o 
  -4   1   6     1478.92     1591.83     30.23 o 
  -3   1   6     1273.35     1353.87     16.54 o 
  -2   1   6      125.03      124.93      3.18 o 
  -1   1   6       47.73       93.27      2.72 o 
   0   1   6      457.10      457.67      7.15 o 
   1   1   6      895.50      909.13     11.98 o 
   2   1   6     5315.86     5383.05     56.40 o 
   3   1   6      125.09      110.55      2.35 o 
   4   1   6     1445.63     1484.08     19.57 o 
   5   1   6      622.35      611.99     15.46 o 
   6   1   6       17.21       16.63      3.44 o 
   7   1   6      203.31      199.61      9.25 o 
   8   1   6      356.14      371.36      9.32 o 
  -8   2   6        0.94        1.76      2.77 o 
  -7   2   6        5.72       11.05      3.64 o 
  -6   2   6      263.76      272.79     11.24 o 
  -5   2   6      231.06      237.78      9.61 o 
  -4   2   6       10.27        6.52      2.32 o 
  -3   2   6     3050.59     3085.63     53.34 o 
  -2   2   6       10.29        3.46      0.89 o 
  -1   2   6      408.20      353.80      6.07 o 
   0   2   6      344.85      359.10      6.03 o 
   1   2   6     1078.82     1138.41     14.12 o 
   2   2   6       19.75       17.14      0.98 o 
   3   2   6      781.75      759.82      8.40 o 
   4   2   6       28.44       18.14      1.49 o 
   5   2   6       95.14       94.36      3.40 o 
   6   2   6        4.56        0.69      1.96 o 
   7   2   6        9.57        4.91      2.65 o 
   8   2   6      319.15      300.44     11.68 o 
   9   2   6      169.71      174.26      8.55 o 
  -7   3   6       67.17       96.16      7.59 o 
  -6   3   6      372.04      373.64     13.54 o 
  -5   3   6       62.23       64.13      5.40 o 
  -4   3   6     1606.56     1567.65     30.05 o 
  -3   3   6      505.73      507.87      8.45 o 
  -2   3   6      248.19      252.60      6.72 o 
  -1   3   6     1473.60     1521.62     18.29 o 
   0   3   6       96.90       61.54      2.25 o 
   1   3   6      668.57      683.90      9.46 o 
   2   3   6     2251.17     2334.73     21.07 o 
   3   3   6        7.35        9.35      0.88 o 
   4   3   6        9.91        7.46      1.16 o 
   5   3   6     1779.82     1766.29     31.13 o 
   6   3   6     1545.03     1555.14     20.66 o 
   7   3   6       90.91       75.93      5.78 o 
   8   3   6      438.15      451.62     14.46 o 
  -7   4   6       38.06       46.67      6.19 o 
  -6   4   6      250.87      245.20     11.11 o 
  -5   4   6      549.27      556.00     16.24 o 
  -4   4   6        0.51       -0.45      1.21 o 
  -3   4   6      689.76      736.92     11.33 o 
  -2   4   6       75.40       87.97      3.11 o 
  -1   4   6        4.17        9.76      1.28 o 
   0   4   6      571.98      579.38      9.36 o 
   1   4   6      694.03      616.83      8.73 o 
   2   4   6       99.37       87.37      2.41 o 
   3   4   6      426.73      371.83      5.26 o 
   4   4   6     1524.72     1565.28     19.44 o 
   5   4   6      139.03      149.47      4.69 o 
   6   4   6       22.97       24.19      2.98 o 
   7   4   6      470.46      449.13      9.34 o 
   8   4   6        6.55        6.87      3.11 o 
  -7   5   6       17.20       16.27      4.38 o 
  -6   5   6      239.30      235.23     11.09 o 
  -5   5   6        0.78        1.40      2.49 o 
  -4   5   6       87.26       93.35      7.73 o 
  -3   5   6      181.86      202.80      5.37 o 
  -2   5   6      151.51      168.27      4.63 o 
  -1   5   6      926.59      843.10     11.95 o 
   0   5   6      289.05      291.40      5.65 o 
   1   5   6      117.39      121.07      3.14 o 
   2   5   6     1109.11     1028.98     10.64 o 
   3   5   6      241.12      206.08      3.39 o 
   4   5   6      491.67      495.19      8.51 o 
   5   5   6     2249.33     2228.61     34.04 o 
   6   5   6      554.49      540.28      9.93 o 
   7   5   6        0.28        1.88      2.10 o 
   8   5   6      672.93      649.51     12.41 o 
  -6   6   6        0.15       -0.03      2.60 o 
  -5   6   6      376.78      358.55     13.16 o 
  -4   6   6      188.53      176.51      5.59 o 
  -3   6   6      248.13      236.08      6.10 o 
  -2   6   6     1055.13     1051.51     14.97 o 
  -1   6   6      111.96      116.06      3.77 o 
   0   6   6       61.07       55.81      3.39 o 
   1   6   6     2241.65     2317.38     26.07 o 
   2   6   6      471.65      502.88      9.25 o 
   3   6   6     1726.05     1790.27     22.21 o 
   4   6   6       66.59       41.56      2.51 o 
   5   6   6      518.44      502.09      9.27 o 
   6   6   6       75.86       80.28      3.69 o 
   7   6   6       32.37       31.51      2.76 o 
   8   6   6      343.32      354.72      8.73 o 
  -6   7   6      141.41      142.37      9.09 o 
  -5   7   6       12.65        9.06      3.21 o 
  -4   7   6       66.42       73.77      5.27 o 
  -3   7   6      385.63      361.71      8.08 o 
  -2   7   6        5.23        4.54      1.39 o 
  -1   7   6       49.98       47.27      2.70 o 
   0   7   6       90.52       80.53      3.01 o 
   1   7   6       71.15       75.95      4.66 o 
   2   7   6     1413.98     1417.66     18.92 o 
   3   7   6     1631.53     1643.57     21.23 o 
   4   7   6        2.08        7.29      2.00 o 
   5   7   6       67.45       62.72      3.25 o 
   6   7   6        2.50        2.67      1.93 o 
   7   7   6        8.44        8.00      1.85 o 
   8   7   6      213.84      207.56      6.68 o 
   9   7   6      334.26      342.37     13.26 o 
  -5   8   6       52.49       61.27      6.21 o 
  -4   8   6        5.59        7.78      4.66 o 
  -3   8   6       11.94        8.04      5.00 o 
  -2   8   6      241.80      251.94      6.53 o 
  -1   8   6      218.53      209.15      5.56 o 
   0   8   6      175.01      181.84      7.72 o 
   1   8   6       14.67       18.92      2.98 o 
   2   8   6      215.30      185.90      5.48 o 
   3   8   6       63.07       71.57      4.28 o 
   4   8   6     1288.76     1326.03     18.58 o 
   5   8   6      709.26      678.21     11.90 o 
   6   8   6       14.24       11.05      1.93 o 
   7   8   6       20.87       23.75      2.73 o 
   8   8   6       51.31       51.84      3.86 o 
   9   8   6        5.10        8.20      2.98 o 
  -4   9   6        5.81        6.58      2.06 o 
  -3   9   6       10.83       13.91      2.39 o 
  -2   9   6     1073.90     1045.22     16.29 o 
  -1   9   6      120.81       99.38      6.34 o 
   0   9   6      421.50      401.49     12.61 o 
   1   9   6       56.50       57.66      4.61 o 
   2   9   6       18.91       14.71      2.15 o 
   3   9   6      722.60      716.84     12.44 o 
   4   9   6      275.55      261.70      6.96 o 
   5   9   6       71.20       89.15      4.27 o 
   6   9   6     1098.34     1070.32     22.60 o 
   7   9   6        0.92       -0.22      2.06 o 
   8   9   6        6.95        9.29      3.06 o 
   9   9   6      100.53       94.74      7.31 o 
  -4  10   6       12.86       11.94      3.45 o 
  -3  10   6        3.13        1.27      2.62 o 
  -2  10   6      218.20      199.69      9.51 o 
  -1  10   6      488.07      464.80     14.65 o 
   0  10   6       80.87       88.58      6.37 o 
   1  10   6      469.80      440.52     13.53 o 
   2  10   6        1.62        0.89      2.09 o 
   3  10   6       90.17       99.28      4.56 o 
   4  10   6      365.20      372.00      8.70 o 
   5  10   6      203.70      237.19     12.18 o 
   6  10   6        4.63        3.18      1.63 o 
   7  10   6      291.11      293.26     19.62 o 
   8  10   6       29.97       28.77      4.74 o 
  -3  11   6      101.62       82.09      6.88 o 
  -2  11   6      406.09      354.75     13.54 o 
  -1  11   6        0.69       -1.43      2.27 o 
   0  11   6       31.53       35.65      4.79 o 
   1  11   6      117.37      112.31      7.26 o 
   2  11   6       11.22        7.87      2.80 o 
   3  11   6       86.22       70.51      4.18 o 
   4  11   6       58.32       60.09      6.54 o 
   5  11   6        3.37       11.09      6.17 o 
   6  11   6       34.61       37.62      3.41 o 
   7  11   6       78.13       77.93      7.65 o 
   8  11   6       25.60       22.18      4.58 o 
  -1  12   6      184.99      155.01      9.12 o 
   0  12   6        1.17        4.38      2.80 o 
   1  12   6        0.45       -0.10      2.72 o 
   2  12   6      400.54      374.73     13.36 o 
   3  12   6      205.95      189.44      7.11 o 
   4  12   6       18.13       15.10      2.61 o 
   5  12   6      410.27      402.34      9.96 o 
   6  12   6        7.95        9.74      2.44 o 
   7  12   6        2.96        6.25      2.29 o 
   0  13   6        9.16       11.81      3.77 o 
   1  13   6       69.27       75.86      7.10 o 
   2  13   6      156.59      150.69      8.89 o 
   3  13   6       18.58       15.38      3.90 o 
   4  13   6      255.73      259.61      8.42 o 
   5  13   6        2.34        3.40      2.02 o 
   6  13   6      239.81      233.21      7.82 o 
   2  14   6       53.62       58.95      6.57 o 
   3  14   6       78.51       87.55      7.33 o 
   4  14   6       26.74       27.06      3.61 o 
  -4 -10   7       14.93       11.48      3.54 o 
  -3 -10   7      227.20      216.55     10.47 o 
  -2 -10   7       57.11       53.53      5.91 o 
  -1 -10   7      168.95      185.62      9.94 o 
   0 -10   7       39.58       38.06      3.91 o 
  -6  -9   7      110.29      110.29      7.77 o 
  -5  -9   7       53.73       52.07      5.70 o 
  -4  -9   7      435.26      398.40     14.00 o 
  -3  -9   7        8.59       11.38      3.26 o 
  -2  -9   7       98.71      100.53      7.00 o 
  -1  -9   7       41.78       57.21      4.01 o 
   0  -9   7        1.48        1.72      2.09 o 
   1  -9   7        0.68        0.74      1.82 o 
   2  -9   7        0.47        0.97      3.21 o 
  -7  -8   7       77.80       82.65      4.85 o 
  -6  -8   7      150.12      146.33      6.00 o 
  -5  -8   7       81.43       95.41      4.68 o 
  -4  -8   7      190.96      168.66      8.61 o 
  -3  -8   7      238.45      239.40     10.27 o 
  -2  -8   7        6.43        6.47      2.65 o 
  -1  -8   7        3.94        2.31      1.63 o 
   0  -8   7       54.90       47.06      3.68 o 
   1  -8   7        8.18        7.29      2.08 o 
   2  -8   7      213.13      219.02     10.80 o 
   3  -8   7      185.11      202.42     10.80 o 
  -7  -7   7        0.93        0.68      1.53 o 
  -6  -7   7      226.39      214.18     14.12 o 
  -5  -7   7      110.46      102.35      9.02 o 
  -4  -7   7      261.28      252.28      7.08 o 
  -3  -7   7       69.75       68.33      5.58 o 
  -2  -7   7      487.14      470.26     14.37 o 
  -1  -7   7      304.36      313.85      7.77 o 
   0  -7   7      157.29      148.52      6.73 o 
   1  -7   7        2.06        0.53      1.81 o 
   2  -7   7      162.46      181.99      6.69 o 
   3  -7   7       22.78       24.93      4.81 o 
   4  -7   7        0.85        5.07      3.62 o 
  -8  -6   7      220.87      234.10      8.08 o 
  -7  -6   7       41.60       34.46      3.51 o 
  -6  -6   7      297.54      303.51      8.42 o 
  -5  -6   7       78.67       82.64      4.18 o 
  -4  -6   7       86.99       83.15      5.20 o 
  -3  -6   7      242.14      240.10      6.44 o 
  -2  -6   7      215.97      221.16      9.15 o 
  -1  -6   7       70.18       71.85      3.52 o 
   0  -6   7      674.94      651.64     12.51 o 
   1  -6   7       16.62       20.84      2.58 o 
   2  -6   7      217.10      230.22      7.11 o 
   3  -6   7      420.72      446.63     14.90 o 
   4  -6   7        1.16        5.52      3.13 o 
   5  -6   7        3.84        3.08      3.11 o 
  -8  -5   7       53.20       65.37      6.42 o 
  -7  -5   7      458.26      455.77     15.23 o 
  -6  -5   7        9.95        9.55      2.08 o 
  -5  -5   7      151.79      144.36      5.30 o 
  -4  -5   7      344.62      338.56      9.27 o 
  -3  -5   7        0.29        1.62      1.09 o 
  -2  -5   7        5.78        3.12      1.17 o 
  -1  -5   7      579.79      553.33      9.88 o 
   0  -5   7       23.91       19.77      2.21 o 
   1  -5   7        0.57       -0.56      1.10 o 
   2  -5   7      258.90      255.06      7.19 o 
   3  -5   7       68.45       66.80      5.70 o 
   4  -5   7       25.88       23.60      4.53 o 
   5  -5   7        6.12       10.69      3.84 o 
  -8  -4   7      201.01      203.00     10.34 o 
  -7  -4   7       12.57       10.92      3.18 o 
  -6  -4   7       39.92       31.07      4.33 o 
  -5  -4   7       75.33       68.59      5.32 o 
  -4  -4   7       12.73       12.02      2.70 o 
  -3  -4   7      433.35      426.70      8.53 o 
  -2  -4   7     2287.54     2394.87     22.83 o 
  -1  -4   7      171.46      195.57      5.12 o 
   0  -4   7      790.00      781.63     11.91 o 
   1  -4   7      198.57      204.47      4.61 o 
   2  -4   7        5.56        3.37      1.15 o 
   3  -4   7      309.01      333.29     11.81 o 
   4  -4   7      131.78      129.95      7.18 o 
   5  -4   7       13.57       16.04      3.72 o 
   6  -4   7      139.10      157.17      9.58 o 
  -8  -3   7       12.92       23.73      4.38 o 
  -7  -3   7      429.24      420.25     14.44 o 
  -6  -3   7        1.30        2.34      2.14 o 
  -5  -3   7       25.85       24.19      3.77 o 
  -4  -3   7       29.84       37.46      4.07 o 
  -3  -3   7      470.96      492.60     13.66 o 
  -2  -3   7       23.33       26.42      2.10 o 
  -1  -3   7     2186.81     2195.62     17.89 o 
   0  -3   7     3159.84     3162.72     29.04 o 
   1  -3   7      474.93      500.21      7.45 o 
   2  -3   7      386.60      384.32      6.69 o 
   3  -3   7      566.70      611.25     11.59 o 
   4  -3   7      109.76      114.82      5.29 o 
   5  -3   7       30.32       44.54      7.27 o 
   6  -3   7      207.06      207.34      7.26 o 
   7  -3   7        8.44        9.62      3.46 o 
  -8  -2   7      176.72      178.88      9.96 o 
  -7  -2   7      276.39      244.86     10.96 o 
  -6  -2   7        0.79        2.14      2.09 o 
  -5  -2   7      201.33      206.65      8.87 o 
  -4  -2   7      133.12      155.90      7.26 o 
  -3  -2   7      173.94      153.94      6.96 o 
  -2  -2   7      755.33      713.46     10.43 o 
  -1  -2   7        8.21        8.80      0.93 o 
   0  -2   7     1869.54     1888.85     23.57 o 
   1  -2   7     1236.54     1185.41     16.27 o 
   2  -2   7       13.85        7.18      1.45 o 
   3  -2   7        2.25        3.23      1.99 o 
   4  -2   7       61.47       70.30      4.16 o 
   5  -2   7       42.01       41.16      3.37 o 
   6  -2   7      157.90      139.17     13.24 o 
   7  -2   7      239.09      237.71      8.63 o 
  -8  -1   7       21.04       16.70      4.25 o 
  -7  -1   7      101.58       87.87      6.83 o 
  -6  -1   7      362.70      348.09     12.65 o 
  -5  -1   7      190.02      172.48      8.05 o 
  -4  -1   7      296.42      294.22     10.20 o 
  -3  -1   7       13.96        7.13      2.01 o 
  -2  -1   7      376.78      379.41     14.42 o 
  -1  -1   7      221.00      194.36      6.39 o 
   0  -1   7     1205.92     1239.15     12.36 o 
   1  -1   7       14.69       15.24      1.69 o 
   2  -1   7     1227.10     1172.89     16.22 o 
   3  -1   7      153.28      175.43      5.21 o 
   4  -1   7      319.95      291.82     10.33 o 
   5  -1   7      214.70      207.54      9.20 o 
   6  -1   7     1124.15     1101.55     17.81 o 
   7  -1   7       17.42       13.65      2.66 o 
   8  -1   7      180.11      176.26      6.83 o 
  -8   0   7      187.42      186.76     10.57 o 
  -7   0   7      517.17      588.51     18.30 o 
  -6   0   7       40.82       39.65      4.84 o 
  -5   0   7      706.72      672.94     17.69 o 
  -4   0   7      679.23      658.00     16.54 o 
  -3   0   7      150.72      154.33      6.75 o 
  -2   0   7       21.78       36.03      1.90 o 
  -1   0   7     1110.33     1114.59     14.39 o 
   0   0   7      157.94      167.71      4.18 o 
   1   0   7      618.02      601.87      9.50 o 
   2   0   7     1582.05     1440.42     18.56 o 
   3   0   7       29.21       32.43      9.47 o 
   4   0   7     1737.15     1789.58     33.14 o 
   5   0   7        2.56        0.76      1.99 o 
   6   0   7      186.05      174.12      8.71 o 
   7   0   7      331.16      338.21      8.96 o 
   8   0   7       67.20       70.83      4.94 o 
  -8   1   7       76.54       80.78      7.82 o 
  -7   1   7        1.13        0.20      2.57 o 
  -6   1   7       14.67       12.50      3.23 o 
  -5   1   7        0.57        3.34      2.19 o 
  -4   1   7      289.34      307.46     10.63 o 
  -3   1   7      756.55      712.02     16.66 o 
  -2   1   7      172.57      162.35      3.90 o 
  -1   1   7     1292.36     1256.84     15.77 o 
   0   1   7     1318.38     1294.93     16.20 o 
   1   1   7       20.62       23.18      1.69 o 
   2   1   7     1228.79     1343.55     17.22 o 
   3   1   7      404.97      402.34     11.63 o 
   4   1   7      121.16      121.71      6.17 o 
   5   1   7      690.87      670.04     16.92 o 
   6   1   7       93.03      103.26      6.75 o 
   7   1   7        5.01        0.13      2.39 o 
   8   1   7       65.60       85.03      8.39 o 
  -7   2   7     1114.03     1184.90     29.04 o 
  -6   2   7       77.04       76.40      6.32 o 
  -5   2   7      373.61      371.03     12.65 o 
  -4   2   7     1003.03     1003.55     22.23 o 
  -3   2   7      280.15      287.59     12.60 o 
  -2   2   7      701.30      633.06      9.52 o 
  -1   2   7     1699.58     1704.95     20.28 o 
   0   2   7      325.61      305.03      8.44 o 
   1   2   7     1910.20     1799.33     21.20 o 
   2   2   7      385.81      348.46      8.03 o 
   3   2   7      189.77      196.54      4.82 o 
   4   2   7      529.53      493.29     13.00 o 
   5   2   7       88.52       98.40      6.01 o 
   6   2   7       17.06       21.31      3.69 o 
   7   2   7       52.39       55.26      5.37 o 
   8   2   7      444.68      435.50     14.87 o 
  -7   3   7        5.30        5.70      3.31 o 
  -6   3   7      389.67      402.21     14.36 o 
  -5   3   7      314.93      290.16     11.17 o 
  -4   3   7       23.08       30.25      3.90 o 
  -3   3   7      709.67      714.10     10.95 o 
  -2   3   7      404.58      455.95     14.51 o 
  -1   3   7       46.81       50.22      2.33 o 
   0   3   7      590.43      483.97      7.82 o 
   1   3   7     2624.07     2746.02     32.44 o 
   2   3   7      504.28      472.53      7.69 o 
   3   3   7      820.64      751.20      8.52 o 
   4   3   7      901.68      908.48     12.54 o 
   5   3   7        1.18        0.61      1.63 o 
   6   3   7        5.96       11.66      3.00 o 
   7   3   7      186.66      186.76      8.84 o 
   8   3   7       11.27       12.22      3.62 o 
   9   3   7      208.04      221.07     10.73 o 
  -7   4   7       23.53       27.88      5.02 o 
  -6   4   7       75.95       88.07      7.05 o 
  -5   4   7       53.59       53.35      5.40 o 
  -4   4   7      324.53      328.13     11.27 o 
  -3   4   7     1166.47     1160.40     15.96 o 
  -2   4   7       58.57       59.28      2.74 o 
  -1   4   7       67.06       37.89      2.09 o 
   0   4   7      855.09      831.03     11.61 o 
   1   4   7       33.58       34.06      1.90 o 
   2   4   7      859.03      804.70      8.93 o 
   3   4   7      218.29      246.04      4.03 o 
   4   4   7      178.51      180.86      4.55 o 
   5   4   7      669.67      656.24     10.59 o 
   6   4   7      283.28      297.89     10.58 o 
   7   4   7      403.84      417.03     13.47 o 
   8   4   7      290.79      295.88     11.70 o 
   9   4   7       56.16       66.16      6.37 o 
  -6   5   7      101.24      110.11      7.92 o 
  -5   5   7      736.91      731.74     19.70 o 
  -4   5   7       80.45       87.56      5.86 o 
  -3   5   7       74.90       92.84      3.73 o 
  -2   5   7      580.57      565.66      9.91 o 
  -1   5   7       87.77       78.38      3.11 o 
   0   5   7        1.45        0.55      0.76 o 
   1   5   7     7946.28     7897.25     80.92 o 
   2   5   7       18.12       22.71      2.10 o 
   3   5   7       93.68       92.83      2.33 o 
   4   5   7      534.89      513.22      8.85 o 
   5   5   7      194.60      195.27      5.23 o 
   6   5   7       31.16       30.97      2.52 o 
   7   5   7      242.95      240.34      9.76 o 
   8   5   7       37.03       42.62      5.17 o 
   9   5   7       39.70       32.03      4.91 o 
  -6   6   7      116.58      112.48      8.07 o 
  -5   6   7       39.04       31.37      4.81 o 
  -4   6   7     1131.19     1107.16     17.91 o 
  -3   6   7       32.70       30.11      2.64 o 
  -2   6   7      183.40      194.71      5.43 o 
  -1   6   7      439.82      488.30      8.65 o 
   0   6   7       40.70       30.87      1.99 o 
   1   6   7       20.85       28.43      1.79 o 
   2   6   7     1223.66     1398.25     22.81 o 
   3   6   7      537.70      533.73      9.31 o 
   4   6   7       21.37       19.31      3.17 o 
   5   6   7      603.77      617.58     10.69 o 
   6   6   7      137.67      129.15      4.62 o 
   7   6   7        4.27        5.63      1.67 o 
   8   6   7      972.56      975.98     23.06 o 
  -5   7   7      115.98      121.93      8.02 o 
  -4   7   7      110.51       99.22      7.27 o 
  -3   7   7       17.44       15.85      2.65 o 
  -2   7   7       28.28       36.25      2.67 o 
  -1   7   7       48.43       43.59      2.61 o 
   0   7   7      116.30      119.27      3.83 o 
   1   7   7       11.70       26.94      3.28 o 
   2   7   7      361.08      368.56     10.82 o 
   3   7   7      315.76      301.42      6.85 o 
   4   7   7      624.03      632.33     10.92 o 
   5   7   7     1412.24     1411.60     19.46 o 
   6   7   7      363.01      362.33      8.20 o 
   7   7   7      119.01      127.01      4.97 o 
   8   7   7      343.03      360.03     12.72 o 
  -5   8   7       14.48       14.56      3.82 o 
  -4   8   7        2.14        1.74      2.79 o 
  -3   8   7      295.61      294.10     18.04 o 
  -2   8   7       33.83       34.96      3.20 o 
  -1   8   7       82.91       77.69      3.47 o 
   0   8   7       46.41       48.36      4.18 o 
   1   8   7       58.33       48.21      4.38 o 
   2   8   7      490.86      473.01     13.18 o 
   3   8   7     1080.07     1052.58     15.86 o 
   4   8   7       61.77       60.49      3.43 o 
   5   8   7      956.87      925.31     15.70 o 
   6   8   7      198.45      195.12      6.08 o 
   7   8   7       67.86       67.18      4.02 o 
   8   8   7       55.36       57.99      3.87 o 
  -4   9   7       42.41       42.85      3.72 o 
  -3   9   7       40.15       47.06      6.00 o 
  -2   9   7      288.10      291.62     11.06 o 
  -1   9   7      281.50      294.70     10.91 o 
   0   9   7       24.02       23.45      3.64 o 
   1   9   7      111.39      131.52      6.98 o 
   2   9   7       23.83       26.25      3.72 o 
   3   9   7       75.39       81.15      6.21 o 
   4   9   7      295.53      297.01      7.49 o 
   5   9   7      632.06      658.19     12.17 o 
   6   9   7       33.78       36.39      3.53 o 
   7   9   7      351.14      355.17      8.94 o 
   8   9   7      107.57      122.48      5.40 o 
  -3  10   7       47.66       52.94      5.73 o 
  -2  10   7      253.77      224.67     10.17 o 
  -1  10   7        4.56        7.48      3.06 o 
   0  10   7      292.98      288.81     10.96 o 
   1  10   7      356.53      371.99     12.37 o 
   2  10   7      137.34      128.73      7.18 o 
   3  10   7       73.06       79.41      4.56 o 
   4  10   7       16.42       20.27      3.18 o 
   5  10   7      195.43      191.80      6.34 o 
   6  10   7       53.36       59.56      3.83 o 
   7  10   7       62.34       67.80      4.21 o 
   8  10   7       11.41       12.15      2.56 o 
  -2  11   7        2.89        9.93      3.54 o 
  -1  11   7        4.05        4.79      3.00 o 
   0  11   7        6.67        6.72      2.90 o 
   1  11   7       84.52       77.25      5.96 o 
   2  11   7      475.71      465.08     14.77 o 
   3  11   7       25.24       23.31      2.94 o 
   4  11   7      118.05      118.35     11.02 o 
   5  11   7      330.05      332.96     10.21 o 
   6  11   7        4.63        6.20      1.97 o 
   7  11   7        0.47        0.91      1.75 o 
   8  11   7      158.70      163.17      9.53 o 
  -1  12   7      111.60       93.99      7.59 o 
   0  12   7      104.38       88.30      6.90 o 
   1  12   7        1.56        0.05      2.09 o 
   2  12   7       91.04       83.16      6.65 o 
   3  12   7      267.59      281.25     11.65 o 
   4  12   7      222.99      236.66      8.82 o 
   5  12   7       10.34       16.81      2.83 o 
   6  12   7      224.22      226.51     14.51 o 
   7  12   7       66.43       82.95      4.90 o 
   0  13   7       25.07       21.59      4.63 o 
   1  13   7        6.92        8.71      3.18 o 
   2  13   7        0.82        5.52      3.13 o 
   3  13   7       96.03      114.99      8.05 o 
   4  13   7       31.50       27.62      3.54 o 
   5  13   7       45.34       42.02      4.03 o 
   6  13   7       49.17       42.63      4.05 o 
  -5  -9   8        0.89        5.55      2.90 o 
  -4  -9   8       27.97       29.84      4.84 o 
  -3  -9   8       14.24       14.03      3.62 o 
  -2  -9   8        0.01       -1.40      1.99 o 
  -1  -9   8      225.82      240.51     11.26 o 
   0  -9   8        3.35        2.27      2.05 o 
   1  -9   8        2.73        3.97      2.24 o 
  -6  -8   8       18.79       21.34      4.25 o 
  -5  -8   8      143.65      143.06      8.53 o 
  -4  -8   8      289.55      268.22     11.52 o 
  -3  -8   8        6.82       10.29      3.31 o 
  -2  -8   8      361.68      367.33     13.54 o 
  -1  -8   8        5.19        5.78      2.95 o 
   0  -8   8        7.55        5.06      2.05 o 
   1  -8   8       81.64       82.01      5.06 o 
   2  -8   8       29.13       33.28      5.45 o 
  -7  -7   8      173.45      175.03      8.11 o 
  -6  -7   8      104.18      121.14      5.50 o 
  -5  -7   8      916.73      883.00     22.70 o 
  -4  -7   8      113.82      115.95      7.59 o 
  -3  -7   8      303.96      326.85     12.29 o 
  -2  -7   8        0.34        0.18      1.83 o 
  -1  -7   8       84.61       88.99      4.32 o 
   0  -7   8        7.91        9.50      2.09 o 
   1  -7   8        4.99        3.56      2.13 o 
   2  -7   8      140.43      137.40      6.09 o 
   3  -7   8      130.65      146.31      9.27 o 
  -7  -6   8       14.33       16.59      2.85 o 
  -6  -6   8       17.49       21.34      4.21 o 
  -5  -6   8       56.68       47.84      3.62 o 
  -4  -6   8     1268.58     1190.91     26.84 o 
  -3  -6   8        5.60        7.56      2.70 o 
  -2  -6   8       38.02       34.60      4.38 o 
  -1  -6   8       87.92       90.00      4.09 o 
   0  -6   8        1.08        1.89      1.42 o 
   1  -6   8        0.75       -0.13      1.37 o 
   2  -6   8      259.52      260.80      7.92 o 
   3  -6   8        2.75        0.74      2.62 o 
   4  -6   8        0.53        1.09      3.00 o 
  -7  -5   8       14.13       10.95      3.39 o 
  -6  -5   8      136.02      139.52      5.74 o 
  -5  -5   8      114.73      118.42      6.47 o 
  -4  -5   8        4.19        3.78      1.50 o 
  -3  -5   8      870.18      921.51     21.94 o 
  -2  -5   8      271.56      258.10     10.07 o 
  -1  -5   8      443.41      430.29      8.80 o 
   0  -5   8       14.32       12.85      4.44 o 
   1  -5   8        3.02        1.63      1.46 o 
   2  -5   8      323.40      297.83     11.91 o 
   3  -5   8      356.13      353.59      9.32 o 
   4  -5   8       43.30       48.30      5.86 o 
   5  -5   8        3.52        7.66      3.62 o 
  -7  -4   8      236.16      217.36     10.45 o 
  -6  -4   8       84.06       87.43      6.62 o 
  -5  -4   8       69.48       57.00      5.25 o 
  -4  -4   8      486.03      443.92      9.41 o 
  -3  -4   8      228.08      232.48      6.17 o 
  -2  -4   8      111.98      100.09      6.04 o 
  -1  -4   8     1877.22     1854.21     18.82 o 
   0  -4   8      464.87      471.65      7.96 o 
   1  -4   8        0.66       -0.81      1.12 o 
   2  -4   8      718.05      705.74     10.38 o 
   3  -4   8       60.08       67.64      9.14 o 
   4  -4   8       80.15       99.74     10.38 o 
   5  -4   8      277.04      275.18     12.08 o 
   6  -4   8       52.73       48.20      6.14 o 
  -8  -3   8      237.78      251.50     12.00 o 
  -7  -3   8      129.51      125.38      8.13 o 
  -6  -3   8       69.24       52.79      5.45 o 
  -5  -3   8       26.06       23.73      3.90 o 
  -4  -3   8        0.51        3.34      1.99 o 
  -3  -3   8        1.29        1.20      1.83 o 
  -2  -3   8     1172.10     1173.19     24.79 o 
  -1  -3   8        9.90        9.03      1.18 o 
   0  -3   8      559.19      542.31      7.80 o 
   1  -3   8        1.82        2.98      1.01 o 
   2  -3   8        2.22        3.20      1.15 o 
   3  -3   8       72.23       84.32      3.38 o 
   4  -3   8       24.18       19.92      2.64 o 
   5  -3   8       70.58       70.26      7.14 o 
   6  -3   8      409.23      386.25     10.23 o 
  -8  -2   8        3.39        3.16      3.23 o 
  -7  -2   8      665.61      658.72     19.43 o 
  -6  -2   8      279.55      305.66     11.96 o 
  -5  -2   8       58.68       52.41      5.14 o 
  -4  -2   8        8.81        9.62      2.60 o 
  -3  -2   8      711.20      724.73     17.87 o 
  -2  -2   8       21.40       23.25      3.31 o 
  -1  -2   8      780.04      835.47     12.46 o 
   0  -2   8     2295.66     2253.47     27.17 o 
   1  -2   8      230.52      249.18      6.21 o 
   2  -2   8      609.92      599.56     10.90 o 
   3  -2   8      256.85      235.09      6.58 o 
   4  -2   8        6.89        1.76      1.54 o 
   5  -2   8       19.65       25.38      4.47 o 
   6  -2   8      491.78      464.23     11.04 o 
   7  -2   8        0.20       -0.43      1.76 o 
  -8  -1   8      260.72      287.81     13.28 o 
  -7  -1   8        0.55       -0.51      2.32 o 
  -6  -1   8       31.22       31.52      4.56 o 
  -5  -1   8      412.15      398.59     13.19 o 
  -4  -1   8      295.52      264.40     10.02 o 
  -3  -1   8      191.41      181.73      7.88 o 
  -2  -1   8      339.50      349.76      6.60 o 
  -1  -1   8      241.29      267.02      5.77 o 
   0  -1   8      878.13      904.21     13.16 o 
   1  -1   8     1183.28     1139.82     15.92 o 
   2  -1   8      640.47      645.06     11.05 o 
   3  -1   8       56.10       64.33      3.39 o 
   4  -1   8       72.58       78.83      3.90 o 
   5  -1   8      127.87      129.44      7.57 o 
   6  -1   8       29.22       34.16      3.37 o 
   7  -1   8      320.83      327.02      9.34 o 
  -7   0   8       13.41        9.27      3.36 o 
  -6   0   8       86.65       70.88      5.99 o 
  -5   0   8        5.23        6.57      2.39 o 
  -4   0   8      114.18      119.22      6.60 o 
  -3   0   8     1050.70     1004.16     21.83 o 
  -2   0   8      284.69      296.38      5.88 o 
  -1   0   8      417.26      461.44      7.98 o 
   0   0   8     1033.45      995.08     13.84 o 
   1   0   8       25.55       42.33      2.45 o 
   2   0   8      230.28      220.05      5.62 o 
   3   0   8      616.37      592.96     11.31 o 
   4   0   8       37.49       37.14      2.88 o 
   5   0   8        6.06        4.56      2.47 o 
   6   0   8      607.26      595.09     17.44 o 
   7   0   8       29.96       24.85      3.19 o 
   8   0   8       40.05       46.60      4.28 o 
  -7   1   8      472.45      459.22     16.43 o 
  -6   1   8       23.57       25.84      4.53 o 
  -5   1   8       72.40       75.44      5.83 o 
  -4   1   8      118.98      106.39      6.32 o 
  -3   1   8        1.16       -0.13      1.32 o 
  -2   1   8      939.07      999.24     13.56 o 
  -1   1   8     1126.16     1135.89     15.00 o 
   0   1   8       30.66       24.78      1.90 o 
   1   1   8     1572.46     1507.53     19.02 o 
   2   1   8      416.20      385.49      7.49 o 
   3   1   8      220.76      217.60      7.70 o 
   4   1   8     1044.25     1071.64     15.91 o 
   5   1   8      232.04      246.14      9.81 o 
   6   1   8        4.93        5.65      2.93 o 
   7   1   8       49.42       52.56      5.68 o 
   8   1   8       31.86       34.77      3.59 o 
  -7   2   8       57.60       68.02      7.28 o 
  -6   2   8      163.95      178.34      9.50 o 
  -5   2   8       10.08       14.10      3.54 o 
  -4   2   8        7.72        8.25      2.60 o 
  -3   2   8        2.11        1.55      1.71 o 
  -2   2   8      290.56      269.14      5.69 o 
  -1   2   8      313.73      292.98      5.95 o 
   0   2   8     1605.44     1625.08     19.97 o 
   1   2   8       48.93       47.88      2.39 o 
   2   2   8       42.64       40.59      2.29 o 
   3   2   8     1266.73     1220.43     16.54 o 
   4   2   8      128.35      134.54      4.46 o 
   5   2   8      298.86      325.92     11.27 o 
   6   2   8     1291.16     1251.83     27.14 o 
   7   2   8        5.79        2.29      2.80 o 
   8   2   8       44.01       42.73      5.60 o 
  -7   3   8      317.90      335.15     14.30 o 
  -6   3   8       23.53       29.03      5.04 o 
  -5   3   8      373.43      405.82     13.85 o 
  -4   3   8       25.10       42.37      4.53 o 
  -3   3   8      389.85      360.58     11.46 o 
  -2   3   8       85.25       82.74      3.15 o 
  -1   3   8      815.08      850.59     12.22 o 
   0   3   8     1734.77     1848.21     22.15 o 
   1   3   8       22.97       27.27      1.92 o 
   2   3   8      130.17       81.53      3.04 o 
   3   3   8      194.52      167.67      4.52 o 
   4   3   8      654.89      678.23     16.45 o 
   5   3   8       47.49       50.62      4.79 o 
   6   3   8      121.98      142.35      7.64 o 
   7   3   8       77.31       78.36      6.21 o 
   8   3   8       65.18       74.89      6.62 o 
  -7   4   8       13.42        7.87      3.97 o 
  -6   4   8      109.86      123.20      8.48 o 
  -5   4   8      317.07      336.48     12.70 o 
  -4   4   8        0.11        2.34      2.09 o 
  -3   4   8       60.09       66.25      4.76 o 
  -2   4   8       18.74       14.86      1.72 o 
  -1   4   8        6.81        1.31      0.89 o 
   0   4   8      709.04      678.01     12.45 o 
   1   4   8     3613.71     3596.65     56.84 o 
   2   4   8      705.99      797.12     16.09 o 
   3   4   8       71.41       67.79      2.14 o 
   4   4   8     1269.35     1296.74     17.12 o 
   5   4   8      632.90      590.79     15.48 o 
   6   4   8        2.52        3.87      2.44 o 
   7   4   8      594.38      580.08     16.80 o 
   8   4   8        3.72        3.82      3.31 o 
  -6   5   8       39.18       44.00      5.88 o 
  -5   5   8       23.59       22.84      4.23 o 
  -4   5   8      956.22      934.07     22.25 o 
  -3   5   8       37.16       30.74      2.48 o 
  -2   5   8       76.92       67.89      3.20 o 
  -1   5   8      897.50      888.92     13.03 o 
   0   5   8      298.04      301.76      6.24 o 
   1   5   8        0.69        3.78      1.44 o 
   2   5   8      556.07      514.94      8.30 o 
   3   5   8      138.96      123.71      3.86 o 
   4   5   8        7.63        4.34      1.27 o 
   5   5   8       12.34       23.17      3.62 o 
   6   5   8        1.44        2.44      2.34 o 
   7   5   8      309.59      296.72     11.29 o 
   8   5   8      971.49      984.43     24.03 o 
   9   5   8        3.01        3.44      3.28 o 
  -6   6   8       13.12       14.49      4.23 o 
  -5   6   8      453.23      457.29     15.48 o 
  -4   6   8      430.74      447.49     14.34 o 
  -3   6   8       32.63       32.24      2.68 o 
  -2   6   8        1.87        2.07      1.19 o 
  -1   6   8       89.52       93.15      3.60 o 
   0   6   8        1.75       -0.64      0.80 o 
   1   6   8     3031.03     3048.68     34.15 o 
   2   6   8      285.74      280.41      9.33 o 
   3   6   8      338.13      362.92      7.39 o 
   4   6   8      459.44      464.80      8.76 o 
   5   6   8      566.40      556.47     16.41 o 
   6   6   8      241.81      250.11     10.04 o 
   7   6   8      245.38      261.48     10.68 o 
   8   6   8      271.54      232.18     10.55 o 
   9   6   8      218.47      216.28     10.70 o 
  -5   7   8        2.75        4.02      3.06 o 
  -4   7   8      266.27      242.94     10.27 o 
  -3   7   8      747.91      735.62     12.81 o 
  -2   7   8       49.57       50.27      7.74 o 
  -1   7   8        1.04        1.64      1.16 o 
   0   7   8      166.81      176.14      4.83 o 
   1   7   8       11.17       10.08      2.39 o 
   2   7   8      380.44      339.77     10.74 o 
   3   7   8      280.61      273.40      6.61 o 
   4   7   8      111.01      118.21      4.33 o 
   5   7   8      201.69      180.29      5.48 o 
   6   7   8        8.16        4.99      1.63 o 
   7   7   8       15.86       17.49      3.92 o 
   8   7   8      221.21      219.59     10.12 o 
   9   7   8      195.68      203.09     10.52 o 
  -5   8   8       68.47       71.71      6.85 o 
  -4   8   8       50.06       46.17      5.14 o 
  -3   8   8       27.83       27.37      2.85 o 
  -2   8   8      575.97      539.20     12.68 o 
  -1   8   8      398.72      401.07     12.32 o 
   0   8   8        8.08        8.22      2.50 o 
   1   8   8      177.76      164.70      7.49 o 
   2   8   8        9.04        5.83      2.04 o 
   3   8   8       74.19       72.60      3.65 o 
   4   8   8      524.05      520.59     10.20 o 
   5   8   8     1301.63     1342.01     19.36 o 
   6   8   8        0.81       -0.09      1.28 o 
   7   8   8      251.47      250.07      7.23 o 
   8   8   8      102.58      108.53      7.28 o 
  -4   9   8        2.38        0.47      1.86 o 
  -3   9   8       24.14       28.06      4.46 o 
  -2   9   8       12.90        6.59      2.60 o 
  -1   9   8       12.50       16.47      3.54 o 
   0   9   8      494.77      490.48     14.42 o 
   1   9   8      331.09      331.11     11.45 o 
   2   9   8       74.19       80.12      5.55 o 
   3   9   8      195.94      195.31      6.07 o 
   4   9   8      318.21      314.30     13.62 o 
   5   9   8       61.82       61.70      3.79 o 
   6   9   8      180.25      173.43      5.94 o 
   7   9   8       65.80       62.24      3.96 o 
   8   9   8        8.41        9.09      3.49 o 
  -3  10   8        0.42        2.29      2.77 o 
  -2  10   8        8.41        5.88      2.95 o 
  -1  10   8        6.68        8.89      3.26 o 
   0  10   8        0.61       -0.87      1.96 o 
   1  10   8      219.69      218.62      9.53 o 
   3  10   8       37.46       40.47      3.33 o 
   4  10   8      387.43      400.74      9.38 o 
   5  10   8      314.10      325.29     11.07 o 
   6  10   8       20.66       19.93      2.84 o 
   7  10   8      391.59      383.66      9.70 o 
   8  10   8      291.40      291.55      8.68 o 
  -2  11   8       53.59       62.95      6.42 o 
  -1  11   8       26.74       28.06      4.58 o 
   0  11   8        1.04        0.81      2.37 o 
   1  11   8       23.18       21.49      3.87 o 
   2  11   8       99.85       87.77      6.44 o 
   3  11   8      295.63      297.41     11.55 o 
   4  11   8       40.05       32.12      3.28 o 
   5  11   8        5.97        7.88      4.18 o 
   6  11   8       42.62       48.54      3.87 o 
   7  11   8      161.07      166.62      6.52 o 
  -1  12   8        2.14        4.63      3.11 o 
   0  12   8        2.09        0.46      2.65 o 
   1  12   8       13.85       12.25      3.46 o 
   2  12   8      158.02      170.72      9.20 o 
   3  12   8       16.60       13.29      3.92 o 
   4  12   8        2.52       -0.73      1.66 o 
   5  12   8      297.86      292.02     10.45 o 
   6  12   8        0.51        1.35      2.34 o 
   7  12   8        0.39        0.95      2.38 o 
   1  13   8       36.70       27.75      4.86 o 
   2  13   8        1.10        3.31      3.08 o 
   3  13   8       60.33       55.62      6.14 o 
   4  13   8      153.20      162.84     11.87 o 
   5  13   8       81.09       80.48      7.39 o 
  -3  -9   9        5.32        0.48      2.37 o 
  -2  -9   9       92.86      108.49      8.05 o 
  -1  -9   9       59.20       64.09      6.75 o 
  -5  -8   9       13.28       10.82      3.39 o 
  -4  -8   9      102.09      110.00      7.92 o 
  -3  -8   9       29.91       28.98      4.81 o 
  -2  -8   9        5.43        4.38      2.88 o 
  -1  -8   9      236.80      237.62     11.32 o 
   0  -8   9      152.77      160.50      6.51 o 
   1  -8   9       78.73       76.19      4.92 o 
  -6  -7   9       22.86       26.86      4.71 o 
  -5  -7   9       49.69       48.41      5.73 o 
  -4  -7   9      119.88      125.78      8.07 o 
  -3  -7   9        0.08        1.65      2.29 o 
  -2  -7   9      376.00      357.49     13.41 o 
  -1  -7   9        5.90        7.03      2.93 o 
   0  -7   9       16.32       17.97      3.48 o 
   1  -7   9       57.14       58.63      4.23 o 
   2  -7   9      194.75      186.50      7.14 o 
  -6  -6   9      109.68       96.10      7.31 o 
  -5  -6   9      326.38      286.67     12.08 o 
  -4  -6   9        2.78        6.06      2.67 o 
  -3  -6   9      317.50      345.51     12.82 o 
  -2  -6   9       58.04       63.23      5.76 o 
  -1  -6   9       86.39       80.94      6.47 o 
   0  -6   9        1.86        0.55      2.52 o 
   1  -6   9       24.89       23.61      2.95 o 
   2  -6   9       10.26        9.83      2.43 o 
   3  -6   9      335.75      329.96     13.38 o 
  -7  -5   9       39.21       42.97      4.03 o 
  -6  -5   9      104.73      110.29      5.26 o 
  -5  -5   9      253.30      236.25     10.78 o 
  -4  -5   9      687.86      652.10     18.59 o 
  -3  -5   9       13.53       12.81      3.31 o 
  -2  -5   9      231.54      198.86      9.28 o 
  -1  -5   9       15.01       12.86      3.08 o 
   0  -5   9       55.58       49.79      3.43 o 
   1  -5   9       16.83       14.11      2.30 o 
   2  -5   9      593.51      600.18     12.36 o 
   3  -5   9       20.75       23.35      3.10 o 
   4  -5   9      158.26      171.07      9.91 o 
  -7  -4   9        5.37       -0.56      2.47 o 
  -6  -4   9       11.56       13.72      3.67 o 
  -5  -4   9      506.57      488.11     15.87 o 
  -4  -4   9        8.90        6.08      2.55 o 
  -3  -4   9      519.26      545.99     16.16 o 
  -2  -4   9      341.48      346.69     12.27 o 
  -1  -4   9      327.13      311.13      5.73 o 
   0  -4   9      253.92      242.55      5.26 o 
   1  -4   9        1.60        2.53      1.18 o 
   2  -4   9        3.04        2.01      1.29 o 
   3  -4   9       61.39       61.32      3.27 o 
   4  -4   9      195.51      205.27     10.51 o 
   5  -4   9       45.05       45.10      5.91 o 
  -7  -3   9      319.98      281.93     12.49 o 
  -6  -3   9      168.54      197.99      9.94 o 
  -5  -3   9        0.20       -1.15      2.16 o 
  -4  -3   9      861.54      828.84     21.07 o 
  -3  -3   9       90.72       88.00      6.01 o 
  -2  -3   9       21.32       21.13      3.56 o 
  -1  -3   9      983.93      973.33     11.57 o 
   0  -3   9      684.10      658.26      9.16 o 
   1  -3   9      306.52      289.33      5.81 o 
   2  -3   9      190.53      202.74      5.08 o 
   3  -3   9      135.98      134.35      5.09 o 
   4  -3   9       11.93        8.05      2.09 o 
   5  -3   9      395.07      394.85     10.24 o 
   6  -3   9       53.66       47.74      4.28 o 
  -7  -2   9       23.95       19.71      4.46 o 
  -6  -2   9       49.34       44.69      5.40 o 
  -5  -2   9      874.74      845.95     21.55 o 
  -4  -2   9        0.96        0.81      1.93 o 
  -3  -2   9       95.62       90.48      5.99 o 
  -2  -2   9      509.27      507.97     14.66 o 
  -1  -2   9      381.40      378.50      7.74 o 
   0  -2   9       95.36       99.60      6.18 o 
   1  -2   9      246.53      285.49     32.51 o 
   2  -2   9       45.03       38.65      4.09 o 
   3  -2   9        1.24       -0.03      1.23 o 
   4  -2   9        8.11        6.44      1.53 o 
   5  -2   9       14.62       24.34      3.11 o 
   6  -2   9      109.13      110.43      5.50 o 
  -7  -1   9      111.78      100.33      7.67 o 
  -6  -1   9       12.70       21.74      4.15 o 
  -5  -1   9       12.84        9.90      3.16 o 
  -4  -1   9      315.44      298.46     11.14 o 
  -3  -1   9     1110.02     1188.62     25.67 o 
  -2  -1   9      125.61      122.44      6.62 o 
  -1  -1   9      700.45      704.02     11.27 o 
   0  -1   9      195.91      203.07     10.69 o 
   1  -1   9        2.54        2.31      1.25 o 
   2  -1   9     1169.41     1152.54     21.12 o 
   3  -1   9       64.57       63.65      6.34 o 
   4  -1   9       99.51       88.24      4.32 o 
   5  -1   9      175.32      174.38      9.10 o 
   6  -1   9      384.75      388.08     12.92 o 
   7  -1   9      112.82      108.18      8.94 o 
  -7   0   9       74.60       72.12      6.60 o 
  -6   0   9      146.66      129.06      8.05 o 
  -5   0   9       38.19       28.01      4.30 o 
  -4   0   9      691.35      682.33     18.09 o 
  -3   0   9       24.23       15.74      2.93 o 
  -2   0   9      444.25      464.01     13.35 o 
  -1   0   9     1159.60     1113.00     15.37 o 
   0   0   9      189.36      189.99      5.09 o 
   1   0   9      115.52      109.57      3.96 o 
   2   0   9     1479.26     1480.71     27.51 o 
   3   0   9      130.37      122.22      4.52 o 
   4   0   9       46.03       55.89      3.38 o 
   5   0   9      496.50      513.59     15.82 o 
   6   0   9       84.99       72.41      6.47 o 
   7   0   9      236.22      273.51      8.56 o 
  -7   1   9       10.41        9.27      3.62 o 
  -6   1   9       17.44       17.62      4.23 o 
  -5   1   9       10.06       12.73      3.31 o 
  -4   1   9        1.62        2.90      2.11 o 
  -3   1   9     1141.52     1120.40     24.27 o 
  -2   1   9      240.10      256.67      9.36 o 
  -1   1   9      729.98      744.77     11.44 o 
   0   1   9      653.04      720.70     11.26 o 
   1   1   9       35.86       42.48      2.50 o 
   2   1   9      168.19      164.45      9.14 o 
   3   1   9      303.89      306.50      7.14 o 
   4   1   9        1.57        2.66      4.06 o 
   5   1   9       42.51       40.49      4.81 o 
   6   1   9      794.24      770.84     20.57 o 
   7   1   9       42.02       44.15      5.63 o 
  -7   2   9      139.00      147.06      9.63 o 
  -6   2   9        3.30        3.84      2.85 o 
  -5   2   9       49.39       46.29      5.25 o 
  -4   2   9      312.44      303.66     11.22 o 
  -3   2   9       95.19       99.19      5.99 o 
  -2   2   9      399.26      397.63      7.54 o 
  -1   2   9     1188.13     1247.06     19.89 o 
   0   2   9        0.13        1.12      1.11 o 
   1   2   9     1233.69     1236.25     16.64 o 
   2   2   9      101.87      112.94      3.88 o 
   3   2   9      189.66      179.26      5.12 o 
   4   2   9      130.25      143.71      4.80 o 
   5   2   9      892.19      831.06     20.26 o 
   6   2   9      308.05      292.80     11.68 o 
   7   2   9       43.78       55.13      5.88 o 
   8   2   9       41.08       39.52      5.60 o 
  -6   3   9      117.02      110.29      7.87 o 
  -5   3   9       88.45      112.65      7.51 o 
  -4   3   9       23.08       27.65      4.15 o 
  -3   3   9      159.66      157.17      7.59 o 
  -2   3   9       34.81       34.97      2.62 o 
  -1   3   9       25.11       21.70      1.95 o 
   0   3   9     1842.19     1873.72     45.22 o 
   1   3   9       27.25       19.56      1.86 o 
   2   3   9      189.28      204.04      5.16 o 
   3   3   9      750.53      748.54     22.34 o 
   4   3   9      347.86      371.44      7.77 o 
   5   3   9        5.64        7.92      2.80 o 
   6   3   9      742.07      724.69     19.16 o 
   7   3   9      308.40      290.33     12.01 o 
   8   3   9        5.26        7.03      3.51 o 
  -6   4   9        7.51        5.52      3.21 o 
  -5   4   9       94.75       78.55      6.39 o 
  -4   4   9        9.14       10.51      2.98 o 
  -3   4   9       36.34       33.64      4.00 o 
  -2   4   9      317.78      333.36      7.09 o 
  -1   4   9      560.16      525.03      9.21 o 
   0   4   9      180.27      196.45      5.08 o 
   1   4   9       66.42       52.10      2.60 o 
   2   4   9      162.83      149.85      7.49 o 
   3   4   9       86.74       88.05      3.35 o 
   4   4   9      500.54      490.93      9.00 o 
   5   4   9      557.46      573.63     15.81 o 
   6   4   9      127.85      126.40      7.36 o 
   7   4   9       65.30       66.34      5.98 o 
   8   4   9      118.77       92.44      7.21 o 
  -6   5   9       62.98       54.78      6.49 o 
  -5   5   9      165.82      148.35      8.71 o 
  -4   5   9      357.18      351.78     12.65 o 
  -3   5   9       38.52       37.84      4.28 o 
  -2   5   9      489.80      494.97      9.28 o 
  -1   5   9       64.99       72.44      3.23 o 
   0   5   9      435.86      425.03      8.01 o 
   1   5   9     2401.66     2433.37     28.50 o 
   2   5   9       82.59       89.54      3.29 o 
   3   5   9      604.72      576.87     14.87 o 
   4   5   9      107.16       99.65      6.01 o 
   5   5   9      110.72      108.54      6.57 o 
   6   5   9      147.10      140.33      7.69 o 
   7   5   9      173.76      191.75      9.38 o 
   8   5   9       59.61       53.32      6.06 o 
  -5   6   9       11.73       11.64      3.84 o 
  -4   6   9      180.04      170.74      8.89 o 
  -3   6   9       95.89      100.92      9.98 o 
  -2   6   9       73.52       66.58      3.40 o 
  -1   6   9      234.41      244.24      6.06 o 
   0   6   9      804.41      850.75     12.84 o 
   1   6   9      179.69      176.33      4.72 o 
   2   6   9      506.00      484.57     13.36 o 
   3   6   9      915.32      887.53     15.24 o 
   4   6   9      165.58      160.46      7.75 o 
   5   6   9      228.30      217.73      9.28 o 
   6   6   9       31.42       43.31      5.02 o 
   7   6   9       23.16       21.74      4.10 o 
   8   6   9      237.76      259.05     11.42 o 
  -5   7   9      113.66      114.39      8.18 o 
  -4   7   9       25.46       28.16      4.56 o 
  -3   7   9        3.47        3.47      1.58 o 
  -2   7   9      165.84      161.65     14.51 o 
  -1   7   9       23.89       22.58      2.25 o 
   0   7   9        5.11        6.03      2.27 o 
   1   7   9      460.09      466.86     13.30 o 
   2   7   9      217.45      204.07      8.39 o 
   3   7   9      117.42      120.10      4.43 o 
   4   7   9      777.06      813.06     16.03 o 
   5   7   9       39.05       39.37      4.58 o 
   6   7   9       68.63       58.47      5.63 o 
   7   7   9      187.39      202.54      9.81 o 
   8   7   9       53.83       44.54      5.58 o 
  -4   8   9       44.79       40.38      5.19 o 
  -3   8   9        0.94        1.23      1.56 o 
  -2   8   9       45.18       48.43      3.73 o 
  -1   8   9       21.37       23.91      3.77 o 
   0   8   9     1254.16     1217.50     25.40 o 
   1   8   9      228.02      228.18      9.10 o 
   2   8   9        1.61        0.71      1.86 o 
   3   8   9      677.55      698.52     17.83 o 
   4   8   9      351.17      367.67      8.39 o 
   5   8   9       23.92       29.54      4.06 o 
   6   8   9       40.17       36.79      4.81 o 
   7   8   9        4.36        3.56      2.72 o 
   8   8   9      141.48      154.42      8.89 o 
  -3   9   9       25.44       19.07      3.84 o 
  -2   9   9       54.98       49.86      5.07 o 
  -1   9   9      256.88      242.15     10.09 o 
   0   9   9        1.86        0.33      2.06 o 
   1   9   9      813.05      811.09     19.99 o 
   2   9   9       28.87       30.66      4.15 o 
   3   9   9        4.33        1.58      2.04 o 
   4   9   9      567.10      577.91     11.39 o 
   5   9   9      168.64      171.50      5.91 o 
   6   9   9        9.54       10.30      2.15 o 
   7   9   9      954.17      976.38     24.18 o 
   8   9   9       75.13       78.74      6.75 o 
  -3  10   9       37.16       38.22      5.12 o 
  -2  10   9       10.90       12.88      3.51 o 
  -1  10   9       40.51       31.60      4.63 o 
   0  10   9        5.17        9.06      3.00 o 
   1  10   9      325.53      329.67     12.04 o 
   2  10   9      159.94      153.23      8.05 o 
   3  10   9       42.49       41.84      5.02 o 
   4  10   9      485.17      497.73     10.83 o 
   5  10   9       27.43       35.78      3.39 o 
   6  10   9       34.99       31.77      3.31 o 
   7  10   9      138.75      148.03      8.76 o 
  -2  11   9       41.81       39.09      5.42 o 
  -1  11   9       22.23       23.35      4.33 o 
   0  11   9        4.09        4.53      2.83 o 
   1  11   9        9.41       18.99      3.90 o 
   2  11   9      351.66      343.38     12.90 o 
   3  11   9       42.51       45.20      5.27 o 
   4  11   9        7.29        9.78      2.31 o 
   5  11   9      498.24      510.65     11.42 o 
   6  11   9       13.75       14.01      2.64 o 
   7  11   9       32.71       33.34      5.26 o 
   0  12   9       53.45       52.23      6.01 o 
   1  12   9       40.13       40.05      5.32 o 
   2  12   9        4.13        1.78      2.60 o 
   3  12   9      335.59      320.82     12.67 o 
   4  12   9      284.41      281.47      8.50 o 
   5  12   9       11.61        8.39      2.31 o 
   6  12   9      180.05      183.56      7.11 o 
   2  13   9      124.28      136.58      8.71 o 
   3  13   9       13.44       17.80      4.28 o 
   4  13   9        4.68       11.53      3.97 o 
   5  13   9       54.57       49.86      4.35 o 
  -3  -8  10        3.14        3.28      2.80 o 
  -2  -8  10      166.40      165.39      9.88 o 
  -1  -8  10       37.66       34.45      5.40 o 
  -5  -7  10       31.48       27.22      4.99 o 
  -4  -7  10       30.71       35.98      5.42 o 
  -3  -7  10       32.13       35.09      5.19 o 
  -2  -7  10       60.32       74.05      6.52 o 
  -1  -7  10      237.10      232.04     11.37 o 
   0  -7  10      195.03      206.77     10.75 o 
   1  -7  10       37.80       49.02      4.62 o 
  -5  -6  10      125.01      129.42      8.43 o 
  -4  -6  10       13.59       22.76      4.46 o 
  -3  -6  10        0.45       -2.98      1.99 o 
  -2  -6  10      237.41      241.66     11.14 o 
  -1  -6  10        0.96       -1.22      2.01 o 
   0  -6  10        1.18        1.55      1.72 o 
   1  -6  10       22.58       18.83      7.87 o 
   2  -6  10      120.31      121.17      5.93 o 
   3  -6  10       45.11       45.53      4.37 o 
  -6  -5  10       17.28       21.49      4.51 o 
  -5  -5  10       60.37       55.67      6.11 o 
  -4  -5  10        4.63        3.16      2.34 o 
  -3  -5  10      382.16      393.86     14.28 o 
  -2  -5  10      222.20      230.74     10.65 o 
  -1  -5  10       21.24       28.13      4.61 o 
   0  -5  10       22.38       22.96      2.75 o 
   1  -5  10      104.49      101.30      4.95 o 
   2  -5  10        2.25        1.31      1.72 o 
   3  -5  10      281.06      304.54      9.51 o 
   4  -5  10      246.58      233.36     11.67 o 
  -6  -4  10      214.81      204.80     10.63 o 
  -5  -4  10        0.66        3.74      2.65 o 
  -4  -4  10      213.26      237.38     10.86 o 
  -3  -4  10        6.36        8.20      2.95 o 
  -2  -4  10      275.51      259.04     10.91 o 
  -1  -4  10      358.22      346.32     12.68 o 
   0  -4  10       27.33       25.43      2.12 o 
   1  -4  10       20.50       22.33      2.27 o 
   2  -4  10      562.14      567.64     12.49 o 
   3  -4  10      148.43      139.44      4.87 o 
   4  -4  10      161.66      153.54      6.38 o 
  -6  -3  10       27.16       28.57      4.81 o 
  -5  -3  10      690.02      630.58     18.82 o 
  -4  -3  10        9.65       10.95      3.31 o 
  -3  -3  10      217.98      194.89      9.35 o 
  -2  -3  10      280.68      263.72     10.78 o 
  -1  -3  10      119.46      121.79      7.18 o 
   0  -3  10        4.64       22.49      2.72 o 
   1  -3  10      435.79      428.10      7.56 o 
   2  -3  10       15.01       15.48      2.12 o 
   3  -3  10        5.10        4.13      1.56 o 
   4  -3  10      222.10      223.07      6.14 o 
   5  -3  10        2.36        2.24      3.00 o 
  -7  -2  10      149.95      132.80      8.89 o 
  -6  -2  10      258.93      248.09     11.49 o 
  -5  -2  10        9.93        9.04      3.11 o 
  -4  -2  10      693.62      685.27     19.08 o 
  -3  -2  10        1.76        0.25      1.91 o 
  -2  -2  10      161.65      165.98      8.28 o 
  -1  -2  10        1.92        1.81      1.99 o 
   0  -2  10       10.48       10.45      1.90 o 
   1  -2  10       78.37       74.50      3.85 o 
   2  -2  10     1012.37      982.72     20.12 o 
   3  -2  10       61.61       63.22      5.82 o 
   4  -2  10       14.14       12.18      1.94 o 
   5  -2  10      306.60      286.47     22.14 o 
   6  -2  10      141.28      140.74      7.62 o 
  -7  -1  10       17.50       26.22      4.94 o 
  -6  -1  10       34.90       37.86      5.42 o 
  -5  -1  10     1050.04     1002.39     24.69 o 
  -4  -1  10      138.24      120.81      7.49 o 
  -3  -1  10      162.81      160.09      8.18 o 
  -2  -1  10      156.17      155.15      7.87 o 
  -1  -1  10     1502.33     1480.37     32.76 o 
   0  -1  10      107.09      107.42      4.22 o 
   1  -1  10      137.85      139.37      7.61 o 
   2  -1  10      929.09      901.37     14.76 o 
   3  -1  10      216.79      208.00      6.48 o 
   4  -1  10      206.10      195.68      6.59 o 
   5  -1  10       45.12       33.00      4.94 o 
   6  -1  10      112.90      112.30      5.52 o 
  -7   0  10        5.80        1.93      2.75 o 
  -6   0  10        2.18        3.39      2.80 o 
  -5   0  10        3.85        4.53      2.65 o 
  -4   0  10      274.71      272.52     10.99 o 
  -3   0  10     1151.69     1120.39     25.23 o 
  -2   0  10      282.64      250.01      9.92 o 
  -1   0  10      252.80      250.02      8.24 o 
   0   0  10       60.42       58.59      3.17 o 
   1   0  10      143.01      135.27      6.93 o 
   2   0  10        2.61        4.88      1.49 o 
   3   0  10       72.13       79.52      3.88 o 
   4   0  10        3.64        4.23      1.69 o 
   5   0  10      547.19      509.13     16.11 o 
   6   0  10       85.94       96.07      7.41 o 
   7   0  10        7.06       11.44      2.83 o 
  -6   1  10       30.28       29.08      5.07 o 
  -5   1  10       78.34       81.24      6.52 o 
  -4   1  10      532.81      517.24     15.85 o 
  -3   1  10        0.58       -0.18      1.68 o 
  -2   1  10      699.27      703.55     17.87 o 
  -1   1  10     2478.50     2524.50     30.04 o 
   0   1  10      157.70      175.17      5.05 o 
   1   1  10      353.62      352.96      7.59 o 
   2   1  10       60.49       76.57      4.84 o 
   3   1  10      221.14      215.14      6.13 o 
   4   1  10        7.13        9.42      1.95 o 
   5   1  10      375.43      365.18     13.11 o 
   6   1  10       26.68       20.57      4.53 o 
   7   1  10       53.08       71.32      6.90 o 
  -6   2  10      122.65      131.10      8.63 o 
  -5   2  10       74.63       76.25      6.44 o 
  -4   2  10       64.00       58.42      5.27 o 
  -3   2  10      674.50      661.98     17.63 o 
  -2   2  10       89.60       86.42      5.65 o 
  -1   2  10      328.15      336.62     10.98 o 
   0   2  10      483.53      459.53      8.66 o 
   1   2  10       10.06       14.90      1.90 o 
   2   2  10        6.24       12.22      3.34 o 
   3   2  10      172.73      157.43      7.07 o 
   4   2  10      145.00      148.11      5.10 o 
   5   2  10        6.73        1.76      2.62 o 
   6   2  10     1061.67     1048.01     25.25 o 
   7   2  10       79.70       90.64      7.49 o 
  -6   3  10        5.78        1.86      2.72 o 
  -5   3  10       12.99       11.69      3.54 o 
  -4   3  10      142.67      142.46      7.92 o 
  -3   3  10      754.41      769.36     19.30 o 
  -2   3  10      257.47      278.99     10.10 o 
  -1   3  10      410.32      371.49      7.63 o 
   0   3  10      106.77       91.95      3.67 o 
   1   3  10      334.26      322.46      6.98 o 
   2   3  10      107.16       99.04      3.81 o 
   3   3  10        0.62        2.35      2.27 o 
   4   3  10       20.53       26.12      2.40 o 
   5   3  10     1573.17     1555.85     31.69 o 
   6   3  10      105.81       98.06      7.03 o 
   7   3  10      207.70      221.26     10.83 o 
  -6   4  10       47.09       47.90      6.24 o 
  -5   4  10      169.02      188.79      9.86 o 
  -4   4  10       86.01       84.84      6.32 o 
  -3   4  10      161.70      160.29      7.90 o 
  -2   4  10      528.73      526.36      9.73 o 
  -1   4  10       40.07       35.69      2.56 o 
   0   4  10      997.55     1039.41     15.03 o 
   1   4  10      786.75      785.10     26.28 o 
   2   4  10        0.51        0.52      1.00 o 
   3   4  10      106.16       97.73      3.87 o 
   4   4  10       18.04       19.55      3.39 o 
   5   4  10        0.03        2.04      2.49 o 
   6   4  10      450.55      421.32     14.21 o 
   7   4  10       90.49      116.29      8.02 o 
   8   4  10       12.79       14.84      4.20 o 
  -5   5  10        0.13        0.87      2.62 o 
  -4   5  10      355.32      384.85     13.67 o 
  -3   5  10        5.44        3.72      2.44 o 
  -2   5  10       85.55       82.49      5.21 o 
  -1   5  10      670.59      689.00     12.93 o 
   0   5  10        1.09        0.40      0.97 o 
   1   5  10       44.84       51.24      2.79 o 
   2   5  10      654.40      680.03     10.96 o 
   3   5  10      226.48      217.64      8.79 o 
   4   5  10       87.45       85.02      5.73 o 
   5   5  10      538.03      521.50     15.39 o 
   6   5  10      220.17      190.32      9.33 o 
   7   5  10      100.25       92.99      7.06 o 
   8   5  10      155.46      153.79      9.43 o 
  -5   6  10       13.64       21.00      4.43 o 
  -4   6  10      110.20      105.14      7.28 o 
  -3   6  10       29.82       29.46      4.15 o 
  -2   6  10       37.60       37.16      2.84 o 
  -1   6  10      171.10      179.25      6.19 o 
   0   6  10       81.87       94.65      3.81 o 
   1   6  10       32.78       27.02      3.67 o 
   2   6  10      152.16      154.10      7.29 o 
   3   6  10      309.52      316.22     10.97 o 
   4   6  10      476.46      481.07     14.39 o 
   5   6  10      130.67      124.93      7.46 o 
   6   6  10        7.64        0.53      2.44 o 
   7   6  10      154.94      165.31      9.20 o 
   8   6  10       78.90       72.81      7.05 o 
  -4   7  10       19.14       12.25      3.41 o 
  -3   7  10       44.45       44.28      4.91 o 
  -2   7  10        1.37        1.68      1.51 o 
  -1   7  10       33.01       34.77      5.41 o 
   0   7  10      607.00      620.36     16.14 o 
   1   7  10       91.45       93.76      5.93 o 
   2   7  10       38.04       36.23      4.20 o 
   3   7  10     1178.41     1181.90     25.36 o 
   4   7  10      360.12      334.84     11.86 o 
   5   7  10      181.62      187.24      9.05 o 
   6   7  10      311.37      307.55     12.14 o 
   7   7  10       46.24       44.54      5.53 o 
   8   7  10       35.28       36.08      5.47 o 
  -4   8  10       35.38       47.33      5.65 o 
  -3   8  10        7.05        5.75      2.49 o 
  -2   8  10      577.38      576.41     15.98 o 
  -1   8  10      206.67      214.62      9.23 o 
   0   8  10        2.04        1.81      1.99 o 
   1   8  10      293.96      301.63     10.89 o 
   2   8  10        1.20       -0.66      1.86 o 
   3   8  10      215.63      206.72      9.18 o 
   4   8  10       88.72      100.32      6.70 o 
   5   8  10        1.24        2.88      2.60 o 
   6   8  10      155.94      163.53      9.07 o 
   7   8  10      414.84      441.61     15.46 o 
   8   8  10       24.54       30.68      5.30 o 
  -2   9  10        3.98        1.32      2.49 o 
  -1   9  10       21.92       16.60      3.56 o 
   0   9  10     1142.14     1135.12     25.32 o 
   1   9  10      528.61      523.55     15.37 o 
   2   9  10      151.06      162.88      8.33 o 
   3   9  10        6.94        4.46      2.65 o 
   4   9  10      138.11      139.57      6.52 o 
   5   9  10      332.74      319.51     12.26 o 
   6   9  10        9.14       16.12      4.02 o 
   7   9  10      194.73      224.63     11.01 o 
  -2  10  10       11.52       15.78      4.05 o 
  -1  10  10       20.68       26.35      4.46 o 
   0  10  10       29.88       25.84      4.30 o 
   1  10  10      257.03      240.61     10.32 o 
   2  10  10      402.01      400.53     13.75 o 
   3  10  10       37.16       32.77      4.63 o 
   4  10  10       61.10       66.00      4.15 o 
   5  10  10        1.35        0.51      1.75 o 
   6  10  10       21.75       20.88      4.40 o 
   7  10  10      197.76      205.82     10.60 o 
  -1  11  10        1.06        0.66      2.55 o 
   0  11  10      139.60      140.49      8.43 o 
   1  11  10       75.64       70.59      6.14 o 
   2  11  10        1.07       -0.23      2.11 o 
   3  11  10      529.55      508.92     16.23 o 
   4  11  10      422.81      421.06     14.82 o 
   5  11  10       41.08       41.46      3.84 o 
   6  11  10       78.28       80.09      6.83 o 
   0  12  10       88.24       97.46      7.51 o 
   1  12  10       25.89       20.09      4.33 o 
   2  12  10       46.56       47.77      5.78 o 
   3  12  10      150.57      159.29      9.32 o 
   4  12  10       64.18       59.26      6.34 o 
   5  12  10       22.67       27.54      3.48 o 
  -3  -7  11        2.63        4.25      3.00 o 
  -2  -7  11        1.55       -0.87      2.44 o 
  -1  -7  11       25.37       28.31      5.14 o 
  -4  -6  11        3.49        4.99      2.75 o 
  -3  -6  11      173.72      178.37     10.04 o 
  -2  -6  11       91.03       86.39      7.28 o 
  -1  -6  11       40.25       35.32      5.45 o 
   0  -6  11      256.25      258.46     12.18 o 
   1  -6  11        2.49        1.44      2.93 o 
  -5  -5  11       92.30       89.57      7.36 o 
  -4  -5  11        7.89        7.87      3.03 o 
  -3  -5  11       89.49       93.04      7.33 o 
  -2  -5  11      542.88      492.31     16.64 o 
  -1  -5  11      253.24      231.78     10.99 o 
   0  -5  11      156.56      148.86      8.92 o 
   1  -5  11       68.31       76.75      4.63 o 
   2  -5  11      236.41      242.10      8.02 o 
   3  -5  11       13.57       13.73      5.83 o 
  -5  -4  11        3.61        2.62      2.65 o 
  -4  -4  11       10.92       13.98      3.79 o 
  -3  -4  11      122.37      129.12      8.20 o 
  -2  -4  11      217.15      231.09     10.70 o 
  -1  -4  11      230.21      195.27      9.76 o 
   0  -4  11      137.43      151.83      4.50 o 
   1  -4  11      114.10      112.30      4.11 o 
   2  -4  11        0.07        2.77      1.51 o 
   3  -4  11       94.14      103.76      4.43 o 
   4  -4  11       83.56       75.77      4.89 o 
  -6  -3  11      301.91      277.21     12.92 o 
  -5  -3  11        0.37       -2.62      1.96 o 
  -4  -3  11        4.13        8.25      3.08 o 
  -3  -3  11        3.45        6.44      2.80 o 
  -2  -3  11       50.22       50.17      5.65 o 
  -1  -3  11       39.02       44.48      5.25 o 
   0  -3  11       83.83       85.90      3.34 o 
   1  -3  11        7.85        4.59      1.47 o 
   2  -3  11      491.02      493.30      8.90 o 
   3  -3  11      285.08      274.74      6.69 o 
   4  -3  11       14.47        9.37      2.08 o 
  -6  -2  11        5.69        7.31      3.36 o 
  -5  -2  11      768.85      712.57     20.82 o 
  -4  -2  11        0.26       -1.58      2.01 o 
  -3  -2  11      188.83      196.54      9.71 o 
  -2  -2  11      123.96      137.20      7.90 o 
  -1  -2  11      131.77      137.08      7.72 o 
   0  -2  11        4.06        3.02      1.45 o 
   1  -2  11     1082.27     1050.93     16.91 o 
   2  -2  11      214.77      214.67     16.92 o 
   3  -2  11      241.67      227.34     10.42 o 
   4  -2  11      344.21      307.92     10.05 o 
   5  -2  11        2.82        0.23      1.66 o 
  -6  -1  11       42.08       37.71      5.55 o 
  -5  -1  11       95.51       90.87      7.13 o 
  -4  -1  11      456.48      467.80     15.69 o 
  -3  -1  11      236.74      264.64     11.16 o 
  -2  -1  11       19.97       27.57      4.28 o 
  -1  -1  11       37.04       35.22      4.48 o 
   0  -1  11        3.07        3.83      1.46 o 
   1  -1  11        0.11       -0.78      3.37 o 
   2  -1  11      449.19      437.29      9.77 o 
   3  -1  11      330.68      335.75      8.71 o 
   4  -1  11        8.37        4.61      1.94 o 
   5  -1  11       47.86       47.46      5.78 o 
   6  -1  11       10.38       13.37      2.86 o 
  -6   0  11        0.40       -2.75      1.83 o 
  -5   0  11      428.91      399.16     14.62 o 
  -4   0  11       37.88       31.17      4.71 o 
  -3   0  11       89.67       91.16      6.52 o 
  -2   0  11      424.88      434.92     14.13 o 
  -1   0  11      258.93      261.79     10.43 o 
   0   0  11       16.29       13.85      2.00 o 
   1   0  11      600.95      574.66     10.84 o 
   2   0  11      852.32      860.78     14.46 o 
   3   0  11        3.40        0.62      1.38 o 
   4   0  11      454.68      424.96     10.02 o 
   5   0  11       65.52       67.84      6.42 o 
   6   0  11        4.56        6.52      3.46 o 
  -6   1  11      219.06      233.21     11.57 o 
  -5   1  11        3.23        5.12      2.93 o 
  -4   1  11      140.39      127.71      7.90 o 
  -3   1  11      103.84      117.68      7.26 o 
  -2   1  11      581.50      612.98     17.13 o 
  -1   1  11       82.26       69.06      3.47 o 
   0   1  11       43.00       41.76      2.86 o 
   1   1  11        1.08        1.04      1.32 o 
   2   1  11      153.81      162.38      5.42 o 
   3   1  11       43.11       52.32      4.62 o 
   4   1  11      104.20       98.08      4.57 o 
   5   1  11      362.95      315.39     12.39 o 
   6   1  11      274.25      253.99     11.78 o 
  -6   2  11       14.20        7.41      3.41 o 
  -5   2  11      184.57      196.90     10.17 o 
  -4   2  11      179.38      192.14      9.63 o 
  -3   2  11      127.28      137.49      7.69 o 
  -2   2  11       91.11      101.30      6.47 o 
  -1   2  11     1610.10     1625.83     30.58 o 
   0   2  11       58.31       61.07      3.24 o 
   1   2  11      270.29      275.21     13.53 o 
   2   2  11      187.65      166.49      5.30 o 
   3   2  11       17.75       29.91     10.27 o 
   4   2  11      214.10      209.55      6.37 o 
   5   2  11      410.18      377.33     13.44 o 
   6   2  11       85.30       74.34      6.65 o 
   7   2  11       47.62       35.14      5.78 o 
  -5   3  11      221.12      211.63     10.52 o 
  -4   3  11       82.22       87.64      6.55 o 
  -3   3  11      244.79      257.36     10.58 o 
  -2   3  11      787.04      784.49     19.58 o 
  -1   3  11        6.58        3.71      2.58 o 
   0   3  11      239.28      244.68      6.30 o 
   1   3  11      376.04      394.50      8.25 o 
   2   3  11      337.21      326.28     13.45 o 
   3   3  11        3.18        6.79      1.65 o 
   4   3  11      130.22      148.38      7.35 o 
   5   3  11      207.69      195.92      9.53 o 
   6   3  11      283.72      292.40     12.13 o 
   7   3  11      209.47      219.87     11.08 o 
  -5   4  11        5.28        4.91      3.11 o 
  -4   4  11      572.75      563.76     17.10 o 
  -3   4  11        1.02        0.99      2.09 o 
  -2   4  11      215.81      211.38      9.02 o 
  -1   4  11     1185.17     1241.97     17.73 o 
   0   4  11      115.27      114.67      4.27 o 
   1   4  11       83.51       81.25      5.40 o 
   2   4  11      154.51      158.58      4.98 o 
   3   4  11       53.42       56.34      3.17 o 
   4   4  11       55.43       42.68      4.71 o 
   5   4  11      997.75      996.16     23.92 o 
   6   4  11        3.29        2.95      2.88 o 
   7   4  11      131.72      127.82      8.74 o 
  -5   5  11      118.59      123.71      8.38 o 
  -4   5  11      175.00      177.30      9.40 o 
  -3   5  11      322.05      322.08     11.98 o 
  -2   5  11        7.68       12.50      2.95 o 
  -1   5  11      103.31       95.42      7.57 o 
   0   5  11      601.37      591.13     13.73 o 
   1   5  11      160.89      149.69      4.76 o 
   2   5  11      193.77      188.61      8.31 o 
   3   5  11       83.03       92.63      6.04 o 
   4   5  11      241.32      243.86     10.09 o 
   5   5  11      317.62      310.45     11.96 o 
   6   5  11       95.52       86.39      6.88 o 
   7   5  11      150.60      144.19      9.04 o 
  -4   6  11      188.70      193.87      9.83 o 
  -3   6  11      555.21      523.65     15.82 o 
  -2   6  11       22.80       24.86      3.79 o 
  -1   6  11       68.88       67.47      3.54 o 
   0   6  11        8.12        8.61      1.80 o 
   1   6  11        1.01       -1.40      1.53 o 
   2   6  11      135.28      142.21      7.31 o 
   3   6  11      287.53      303.73     11.17 o 
   4   6  11       40.97       35.27      4.56 o 
   5   6  11      847.63      830.99     21.34 o 
   6   6  11      244.35      241.71     11.04 o 
   7   6  11       45.14       45.86      5.83 o 
  -4   7  11       52.52       54.59      6.03 o 
  -3   7  11       52.26       49.55      5.35 o 
  -2   7  11      694.02      647.82     12.07 o 
  -1   7  11      143.96      166.36      8.00 o 
   0   7  11       37.54       32.80      4.10 o 
   1   7  11       11.84       13.65      3.13 o 
   2   7  11       33.93       31.45      4.10 o 
   3   7  11       77.14       75.90      5.68 o 
   4   7  11      222.79      228.25      9.99 o 
   5   7  11      313.26      321.58     12.44 o 
   6   7  11      163.41      181.47      9.83 o 
   7   7  11       28.15       30.40      5.30 o 
  -2   8  11        8.42       13.85      3.34 o 
  -1   8  11       46.45       35.17      4.53 o 
   0   8  11      990.48      985.55     22.79 o 
   1   8  11       28.46       24.77      4.10 o 
   2   8  11        8.66       10.54      3.23 o 
   3   8  11      230.61      242.28     10.25 o 
   4   8  11       68.71       76.20      6.11 o 
   5   8  11      117.58      116.25      7.69 o 
   6   8  11      328.61      318.95     12.85 o 
   7   8  11       32.01       27.32      5.09 o 
  -2   9  11       42.80       38.45      4.97 o 
  -1   9  11      160.04      137.75      7.92 o 
   0   9  11       10.58       11.18      3.21 o 
   1   9  11      195.76      203.70      9.40 o 
   2   9  11      187.86      193.17      9.25 o 
   3   9  11       23.90       28.34      4.46 o 
   4   9  11       92.29      104.93      7.21 o 
   5   9  11       27.48       32.74      5.04 o 
   6   9  11       15.36       11.71      3.92 o 
   7   9  11      386.86      380.30     14.82 o 
  -1  10  11        0.06       -0.43      2.49 o 
   0  10  11      133.18      134.86      8.08 o 
   1  10  11      124.54      117.58      7.67 o 
   2  10  11      213.37      208.78     10.01 o 
   3  10  11      169.86      164.59      8.87 o 
   4  10  11        5.78        3.28      2.98 o 
   5  10  11        9.01        5.52      3.18 o 
   6  10  11       85.68       97.26      7.56 o 
   0  11  11      130.33      126.34      8.23 o 
   1  11  11        7.93        9.29      3.18 o 
   2  11  11       86.63       93.06      7.16 o 
   3  11  11       37.51       36.90      5.19 o 
   4  11  11        0.54        0.84      2.85 o 
   5  11  11       15.12       11.58      3.90 o 
   6  11  11        1.00        0.48      3.06 o 
   1  12  11      139.55      132.94      8.58 o 
   2  12  11        3.99        5.09      3.00 o 
   3  12  11       82.34       79.00      6.88 o 
   4  12  11      194.26      210.86     11.03 o 
  -2  -6  12       49.52       36.39      5.68 o 
  -1  -6  12       85.60       84.40      7.54 o 
  -4  -5  12        1.97        1.48      2.85 o 
  -3  -5  12      122.91      119.92      8.43 o 
  -2  -5  12       47.23       43.75      5.93 o 
  -1  -5  12       31.72       22.00      4.58 o 
   0  -5  12      177.99      185.63     10.34 o 
   1  -5  12        0.71        2.01      1.98 o 
  -4  -4  12       57.29       76.37      6.88 o 
  -3  -4  12       97.25       97.24      7.59 o 
  -2  -4  12       45.37       43.62      5.68 o 
  -1  -4  12      424.73      425.57     15.61 o 
   0  -4  12      231.27      251.99     11.72 o 
   1  -4  12      151.96      154.67      4.97 o 
   2  -4  12       70.00       90.54      4.11 o 
  -5  -3  12      125.37      159.60      9.91 o 
  -4  -3  12        7.26        6.70      3.18 o 
  -3  -3  12      116.79      111.06      7.85 o 
  -2  -3  12      106.39      119.48      8.02 o 
  -1  -3  12        0.41        1.60      2.47 o 
   0  -3  12      145.54      135.96      8.33 o 
   1  -3  12      200.82      195.54      5.36 o 
   2  -3  12       53.00       48.89      4.16 o 
   3  -3  12        0.74        3.22      1.59 o 
  -5  -2  12       15.62       19.63      4.53 o 
  -4  -2  12      156.04      169.59      9.78 o 
  -3  -2  12      140.26      131.17      8.38 o 
  -2  -2  12       61.12       70.74      6.62 o 
  -1  -2  12       68.90       78.41      6.32 o 
   0  -2  12      136.74      153.54      8.66 o 
   1  -2  12        0.77        1.02      1.53 o 
   2  -2  12      653.14      634.91     16.57 o 
   3  -2  12      169.86      164.50      5.18 o 
   4  -2  12        0.26       -1.93      1.29 o 
  -5  -1  12       43.34       43.44      6.03 o 
  -4  -1  12       65.56       74.56      6.80 o 
  -3  -1  12       67.47       62.09      6.29 o 
  -2  -1  12      312.18      322.93     12.70 o 
  -1  -1  12       66.54       62.27      5.68 o 
   0  -1  12        0.25       -0.28      1.23 o 
   1  -1  12      607.88      601.63     11.92 o 
   2  -1  12      538.99      527.20     11.34 o 
   3  -1  12      329.57      315.10      8.76 o 
   4  -1  12      178.33      166.97      6.53 o 
   5  -1  12       20.38       19.78      4.40 o 
  -5   0  12       15.19       14.54      4.07 o 
  -4   0  12        0.59       -0.51      2.34 o 
  -3   0  12      301.58      321.74     12.85 o 
  -2   0  12        8.53        9.88      3.06 o 
  -1   0  12        4.48        2.52      2.09 o 
   0   0  12       57.29       59.72      3.48 o 
   1   0  12       24.69       28.02      2.89 o 
   2   0  12      373.25      369.78      8.97 o 
   3   0  12      416.89      396.51      9.63 o 
   4   0  12        0.47       -0.65      1.52 o 
   5   0  12       45.31       42.47      5.60 o 
  -5   1  12      281.31      257.51     12.01 o 
  -4   1  12       20.39       26.22      4.66 o 
  -3   1  12        1.74        1.32      2.32 o 
  -2   1  12       18.25       18.05      3.69 o 
  -1   1  12       12.07       13.77      3.26 o 
   0   1  12       20.70       15.40      2.17 o 
   1   1  12      909.75      915.57     15.02 o 
   2   1  12      366.41      367.01      8.69 o 
   3   1  12       14.65       15.24      2.43 o 
   4   1  12      375.51      336.39      8.78 o 
   5   1  12       73.78       70.65      4.79 o 
   6   1  12       41.02       35.06      5.68 o 
  -5   2  12      106.76      117.47      8.23 o 
  -4   2  12      277.79      264.43     11.60 o 
  -3   2  12       55.80       52.99      5.63 o 
  -2   2  12      414.99      407.88     13.85 o 
  -1   2  12       36.01       36.31      4.53 o 
   0   2  12       55.86       61.38      3.44 o 
   1   2  12      439.88      446.48      9.37 o 
   2   2  12       18.92       15.83      2.27 o 
   3   2  12      225.99      225.60      6.69 o 
   4   2  12      180.51      170.35      8.65 o 
   5   2  12       52.98       46.32      3.72 o 
   6   2  12      175.06      184.40     10.17 o 
  -5   3  12      114.26      112.43      8.02 o 
  -4   3  12       20.31       25.21      4.46 o 
  -3   3  12       11.64       15.66      3.67 o 
  -2   3  12       55.95       74.94      5.91 o 
  -1   3  12      100.75      106.80      6.60 o 
   0   3  12        5.54        5.61      1.63 o 
   1   3  12      333.88      340.46     15.49 o 
   2   3  12      242.97      255.11      6.81 o 
   3   3  12       11.36       14.30      2.21 o 
   4   3  12      269.48      252.31     10.58 o 
   5   3  12      382.57      362.26     13.54 o 
   6   3  12       30.76       34.53      5.47 o 
  -5   4  12      167.17      178.66     10.01 o 
  -4   4  12       11.85        8.86      3.51 o 
  -3   4  12       25.41       29.71      4.51 o 
  -2   4  12      895.65      903.72     22.06 o 
  -1   4  12        0.47        1.41      2.02 o 
   0   4  12      145.57      154.74      5.23 o 
   1   4  12      447.63      453.37      9.29 o 
   2   4  12      134.50      139.56      4.92 o 
   3   4  12       50.24       58.67      5.09 o 
   4   4  12       53.88       62.59      5.45 o 
   5   4  12        0.87        0.99      2.44 o 
   6   4  12      143.84      145.92      8.94 o 
  -4   5  12      407.67      367.36     13.87 o 
  -3   5  12      264.32      282.31     11.65 o 
  -2   5  12       53.18       49.83      4.99 o 
  -1   5  12      519.11      558.11     10.83 o 
   0   5  12       18.92       20.94      2.36 o 
   1   5  12        0.27        1.32      1.83 o 
   2   5  12      352.75      366.89     12.32 o 
   3   5  12       67.60       63.21      5.30 o 
   4   5  12        4.15        6.44      2.72 o 
   5   5  12      332.68      298.08     12.09 o 
   6   5  12      102.31      124.39      8.20 o 
   7   5  12       39.83       40.15      5.93 o 
  -4   6  12       35.99       40.36      5.45 o 
  -3   6  12      182.78      173.18      9.10 o 
  -2   6  12      393.34      411.71     13.57 o 
  -1   6  12       40.32       46.87      3.30 o 
   0   6  12       39.70       26.86      3.84 o 
   1   6  12       26.52       27.27      3.97 o 
   2   6  12      267.21      262.39     10.35 o 
   3   6  12        1.42        2.70      2.34 o 
   4   6  12      672.59      681.38     18.80 o 
   5   6  12       74.86       75.99      6.62 o 
   6   6  12        1.36        0.08      2.77 o 
   7   6  12       87.57      100.11      7.89 o 
  -3   7  12       23.69       29.87      4.68 o 
  -1   7  12      430.99      466.48     14.18 o 
   0   7  12      109.48      115.64      7.03 o 
   1   7  12       46.36       44.10      4.79 o 
   2   7  12       30.59       24.14      4.07 o 
   3   7  12      435.23      460.78     14.82 o 
   4   7  12        5.78        3.08      2.57 o 
   5   7  12      616.92      619.13     18.53 o 
   6   7  12      156.47      176.34      9.88 o 
   7   7  12       16.40       22.38      5.12 o 
  -1   8  12      152.88      160.45      8.28 o 
   0   8  12      148.12      154.48      8.28 o 
   1   8  12      179.39      195.68      9.25 o 
   2   8  12       31.63       29.26      4.48 o 
   3   8  12        5.87        3.44      2.52 o 
   4   8  12      445.02      480.15     15.77 o 
   5   8  12      400.44      367.30     13.95 o 
   6   8  12      111.29      119.81      8.56 o 
  -1   9  12        0.18        1.37      2.39 o 
   0   9  12       53.20       52.48      5.40 o 
   1   9  12       24.41       19.83      3.95 o 
   2   9  12       49.22       38.43      5.07 o 
   3   9  12        1.13        2.27      2.52 o 
   4   9  12       23.72       24.21      4.51 o 
   5   9  12       68.98       84.42      7.31 o 
   6   9  12       32.42       33.18      5.45 o 
  -1  10  12       95.39       92.50      7.05 o 
   0  10  12       11.98        6.42      3.18 o 
   1  10  12       12.48        9.06      3.39 o 
   2  10  12      178.26      175.26      9.32 o 
   3  10  12       15.07       21.56      4.33 o 
   4  10  12        4.90       12.04      3.69 o 
   5  10  12      246.88      254.39     11.88 o 
   1  11  12       11.98        6.70      3.26 o 
   2  11  12       23.48       18.13      4.10 o 
   3  11  12      194.74      202.99     10.45 o 
   4  11  12        5.26        4.74      3.18 o 
  -3  -4  13       67.17       68.02      7.18 o 
  -2  -4  13       20.02       20.39      4.79 o 
  -1  -4  13        3.27        8.45      3.44 o 
   0  -4  13      238.02      219.85     11.47 o 
   1  -4  13       28.22       31.65      5.42 o 
  -3  -3  13       24.65       28.62      5.37 o 
  -2  -3  13        9.63        1.86      2.75 o 
  -1  -3  13      216.42      220.24     11.16 o 
   0  -3  13       35.37       41.05      5.70 o 
   1  -3  13       63.65       59.31      3.39 o 
   2  -3  13      138.90      136.72      4.93 o 
  -4  -2  13       46.60       46.70      6.24 o 
  -3  -2  13      123.42      119.21      8.43 o 
  -2  -2  13      110.98      122.59      8.38 o 
  -1  -2  13      281.81      275.09     12.18 o 
   0  -2  13       19.01       21.13      4.40 o 
   1  -2  13      167.97      193.14      6.87 o 
   2  -2  13       56.86       44.08      5.73 o 
   3  -2  13       83.52       80.38      5.83 o 
  -4  -1  13      104.19      114.54      8.63 o 
  -3  -1  13      531.70      541.43     18.02 o 
  -2  -1  13       24.74       20.73      4.40 o 
  -1  -1  13       94.67       90.03      6.98 o 
   0  -1  13      246.14      261.93     11.57 o 
   1  -1  13       93.84       97.20      4.84 o 
   2  -1  13       22.82       35.96      3.55 o 
   3  -1  13      287.60      280.27      8.56 o 
   4  -1  13       36.95       43.45      4.08 o 
  -4   0  13       28.35       27.32      5.12 o 
  -3   0  13       23.99       26.50      4.94 o 
  -2   0  13      351.34      389.42     14.51 o 
  -1   0  13       64.60       66.21      5.93 o 
   0   0  13       24.35       25.16      4.30 o 
   1   0  13      264.33      271.56      7.67 o 
   2   0  13       72.80       83.83     11.54 o 
   3   0  13       19.35       21.08      3.02 o 
   4   0  13       57.60       61.94      4.44 o 
  -4   1  13       85.65       87.38      7.31 o 
  -3   1  13      213.60      203.25     10.40 o 
  -2   1  13       86.54       94.13      7.11 o 
  -1   1  13       11.67       14.54      3.54 o 
   0   1  13      245.96      269.92      7.41 o 
   1   1  13      105.17       95.33      4.58 o 
   2   1  13      330.94      314.03      8.32 o 
   3   1  13      287.99      285.30      8.13 o 
   4   1  13       72.08       60.98      8.07 o 
   5   1  13       58.23       64.30      7.79 o 
  -4   2  13       29.57       34.22      5.32 o 
  -3   2  13       46.95       45.86      5.58 o 
  -2   2  13        4.49        4.40      2.80 o 
  -1   2  13       46.12       50.83      5.40 o 
   0   2  13       56.92       62.20      3.65 o 
   1   2  13      634.43      624.33     16.47 o 
   2   2  13      243.31      248.15      7.18 o 
   3   2  13       45.03       39.55      3.45 o 
   4   2  13      204.88      189.49      6.58 o 
   5   2  13      130.50      127.34      8.30 o 
  -4   3  13        1.65       -0.31      2.49 o 
  -3   3  13       10.33        9.83      3.23 o 
  -2   3  13      314.38      329.24     12.70 o 
  -1   3  13        0.38       -2.10      1.40 o 
   0   3  13      238.90      254.73      7.05 o 
   1   3  13     1206.37     1227.28     18.47 o 
   2   3  13      145.97      144.70      5.40 o 
   3   3  13      166.71      164.39      5.82 o 
   4   3  13        9.51        8.02      3.03 o 
   5   3  13        3.21       -2.88      2.32 o 
   6   3  13       86.58       88.70      7.44 o 
  -4   4  13      168.90      197.85     10.50 o 
  -3   4  13       27.89       20.09      4.05 o 
  -2   4  13        5.40        1.71      2.52 o 
  -1   4  13        2.63        4.84      2.62 o 
   0   4  13       38.22       39.58      3.14 o 
   1   4  13      354.04      362.80      9.96 o 
   2   4  13      430.66      418.27     13.49 o 
   3   4  13        0.35       -2.14      1.88 o 
   4   4  13       78.68       81.90      6.49 o 
   5   4  13      116.31      112.30      7.92 o 
   6   4  13        6.17        3.97      3.31 o 
  -3   5  13       29.96       27.40      4.66 o 
  -2   5  13      218.39      251.36     10.93 o 
  -1   5  13       81.99       97.52      6.67 o 
   0   5  13      114.90      112.70      4.72 o 
   1   5  13      201.37      204.34      9.10 o 
   2   5  13      142.92      133.67      7.49 o 
   3   5  13      245.15      260.79     11.01 o 
   4   5  13      449.38      452.57     15.10 o 
   5   5  13      112.06      127.43      8.28 o 
   6   5  13        3.36        1.50      3.00 o 
  -3   6  13      159.17      148.70      8.71 o 
  -2   6  13       35.10       35.75      4.76 o 
   0   6  13        3.97        1.65      2.29 o 
   1   6  13       99.11       90.09      6.39 o 
   2   6  13       83.01       80.89      6.06 o 
   3   6  13      216.01      228.18     10.30 o 
   4   6  13      103.34       94.47      7.03 o 
   5   6  13      500.42      518.59     16.94 o 
   6   6  13      170.76      168.07      9.94 o 
  -1   7  13        1.83        2.42      2.52 o 
   0   7  13       70.15       75.61      6.01 o 
   1   7  13      110.64      111.23      7.03 o 
   2   7  13       17.13       21.51      3.95 o 
   3   7  13        2.55        1.83      2.32 o 
   4   7  13      446.99      446.38     15.43 o 
   5   7  13       50.33       51.87      6.16 o 
   6   7  13      163.69      166.53     10.01 o 
  -1   8  13      245.39      262.55     10.96 o 
   0   8  13      122.74      138.47      8.13 o 
   1   8  13      111.47      103.79      7.00 o 
   2   8  13        1.95        2.21      2.72 o 
   3   8  13        5.24        4.56      2.88 o 
   4   8  13       97.45       94.13      7.21 o 
   5   8  13       13.22       11.58      3.79 o 
  -1   9  13       12.58        8.63      3.18 o 
   0   9  13        9.64       11.07      3.28 o 
   1   9  13       28.93       20.65      4.10 o 
   2   9  13      478.94      497.72     16.25 o 
   3   9  13        1.90        1.09      2.67 o 
   4   9  13      152.09      157.03      9.27 o 
   5   9  13      324.31      338.03     13.97 o 
   1  10  13        4.87        8.48      3.34 o 
   2  10  13        2.68        3.69      3.03 o 
   3  10  13      375.16      370.54     14.28 o 
   4  10  13       75.94       73.39      7.03 o 
  -2  -2  14        1.83        1.15      2.80 o 
  -1  -2  14      222.12      238.79     12.00 o 
   0  -2  14       65.36       70.06      6.98 o 
   1  -2  14        3.24        0.00      2.29 o 
  -3  -1  14       88.34       92.75      7.74 o 
  -2  -1  14      333.22      335.02     14.12 o 
  -1  -1  14      107.42      109.93      8.02 o 
   0  -1  14       32.15       32.36      5.32 o 
   1  -1  14      158.66      169.82      9.72 o 
   2  -1  14      134.39      143.24      9.48 o 
  -3   0  14      194.07      202.84     11.11 o 
  -2   0  14        0.07        2.09      2.70 o 
  -1   0  14      119.43      146.49      9.14 o 
   0   0  14       36.71       51.97      5.98 o 
   1   0  14       48.69       44.57      3.73 o 
   2   0  14       11.35       11.25      2.95 o 
   3   0  14       94.33       93.63      5.12 o 
  -3   1  14        4.17        6.01      3.34 o 
  -2   1  14      131.56      140.07      8.92 o 
  -1   1  14      460.93      454.92     15.74 o 
   0   1  14        0.21        4.81      2.93 o 
   1   1  14      143.37      144.09      9.63 o 
   2   1  14      112.46      106.95      5.14 o 
   3   1  14        3.66        6.93      4.02 o 
   4   1  14       57.54       54.61      4.22 o 
  -3   2  14      278.60      290.64     12.90 o 
  -2   2  14       18.30       19.96      4.15 o 
  -1   2  14       10.96       12.70      3.64 o 
   0   2  14      347.27      352.53     13.16 o 
   1   2  14      304.81      312.19      8.74 o 
   2   2  14       13.43       20.06      4.98 o 
   3   2  14      104.51       93.82      5.23 o 
   4   2  14        1.53        5.09      2.80 o 
  -3   3  14       19.91       12.70      3.97 o 
  -2   3  14       31.22       36.92      5.27 o 
  -1   3  14       42.20       45.96      5.35 o 
   0   3  14        0.23        0.94      2.21 o 
   1   3  14      238.07      253.35      7.99 o 
   2   3  14      165.04      166.36      6.55 o 
   3   3  14       50.64       49.88      5.63 o 
   4   3  14        4.78        8.94      3.21 o 
  -3   4  14       18.15       23.37      4.66 o 
  -2   4  14       44.80       38.88      5.35 o 
  -1   4  14        4.15        5.91      2.88 o 
   0   4  14      436.59      440.12      9.95 o 
   1   4  14      394.50      404.37      9.45 o 
   2   4  14       18.04       18.13      3.90 o 
   3   4  14      324.77      306.73     12.21 o 
   4   4  14       41.61       37.97      5.27 o 
   5   4  14       60.12       60.78      6.77 o 
  -2   5  14        8.63        5.86      3.21 o 
  -1   5  14      150.42      144.42      8.25 o 
   0   5  14      111.77      103.44      6.70 o 
   1   5  14       89.97       87.94      6.29 o 
   2   5  14      280.56      306.44     12.08 o 
   3   5  14       40.47       42.12      5.30 o 
   4   5  14       77.88       76.32      6.72 o 
   5   5  14      252.44      256.86     12.05 o 
   0   6  14       92.68       99.58      6.67 o 
   1   6  14      192.40      191.99      9.30 o 
   2   6  14       75.49       70.75      6.26 o 
   3   6  14       99.11      100.76      7.16 o 
   4   6  14      249.20      258.42     11.72 o 
   5   6  14       35.13       33.05      5.47 o 
   0   7  14      139.94      146.32      8.13 o 
   1   7  14       39.79       39.72      4.99 o 
   2   7  14       12.43       13.42      3.51 o 
   3   7  14        8.06        8.27      3.16 o 
   4   7  14        3.59        2.47      3.00 o 
   5   7  14       59.78       68.78      6.88 o 
   0   8  14       37.20       34.02      4.86 o 
   1   8  14      294.64      313.22     12.44 o 
   2   8  14       80.08       76.04      6.44 o 
   3   8  14        9.65       15.35      4.00 o 
   4   8  14      362.55      340.05     13.87 o 
   1   9  14      114.43      110.08      7.67 o 
   2   9  14       22.15       23.58      4.66 o 
   3   9  14      147.93      150.93      9.15 o 
  -1   0  15      133.22      133.65      8.99 o 
   0   0  15        5.94        2.44      2.72 o 
   1   0  15      113.64      163.62      9.70 o 
  -1   1  15       15.34       15.40      4.20 o 
   0   1  15      181.69      215.26     10.98 o 
   1   1  15       29.41       29.97      4.81 o 
   2   1  15        0.43       -0.47      1.70 o 
  -1   2  15      219.87      240.70     11.62 o 
   0   2  15        4.30        1.40      2.37 o 
   1   2  15      112.23      130.35      5.68 o 
   2   2  15      183.24      187.24      6.82 o 
   3   2  15       14.38       12.36      2.62 o 
  -1   3  15       25.06       22.43      4.48 o 
   0   3  15       88.93       98.94      7.26 o 
   1   3  15      216.13      243.84      7.64 o 
   2   3  15        6.88        3.36      2.78 o 
   3   3  15       39.28       35.65      5.32 o 
  -1   4  15       71.39       80.85      6.85 o 
   0   4  15       18.57       15.71      3.79 o 
   1   4  15      122.85      121.81      7.72 o 
   2   4  15      220.31      213.77     10.32 o 
   3   4  15       54.51       49.15      5.93 o 
   1   5  15      125.71      138.67      8.13 o 
   2   5  15        6.70        5.40      3.26 o 
   3   5  15      113.76      122.64      8.10 o 
   1   6  15        7.57       10.62      3.54 o 
   2   6  15       51.48       63.07      6.24 o 
   3   6  15      121.50      117.75      8.02 o 
   1   7  15      297.48      332.31     13.15 o 
   2   7  15       36.04       38.50      5.45 o 
                                                 
